# Supplementary material for: New insights into DNA methylation signatures: SMARCA2 variants in Nicolaides-Baraitser syndrome
Source: BMC Med Genomics. 2019 Jul 9;12:105. doi: 10.1186/s12920-019-0555-y (PMC6617651; doi:10.1186/s12920-019-0555-y)
Supplement: Supplementary file 2 — Supplementary Figures and Tables (Tables S1–S4, and S6–S13). (XLSX 183 kb) [file 12920_2019_555_MOESM2_ESM.xlsx]

## Sheet: S1 Clinical data
Table S1. Clinical data for patients with SMARCA2 sequence variants including signature-derivation cases (shaded blue).
Characteristics	SMARCA2_1	SMARCA2_2	SMARCA2_4	SMARCA2_5	SMARCA2_6	SMARCA2_7	SMARCA2_8	SMARCA2_9	SMARCA2_10	SMARCA2_11	SMARCA2_12	SMARCA2_14	SMARCA2_15	SMARCA2_16	SMARCA2_17	SMARCA2_18	SMARCA2_19
Age	24 y	23 y	5 y	17 y	13 y		12 y	15 y	10 m	15 y	16 y	18 y
Sex	Male	Female	Female	Male	Female	Male	Female	Female	Male	Female	Female	Male	Male	Male	Male	Male	Female
Ethnicity	Caucasian	Ashkenazi Jewish, Italian, Swedish	Chinese	Caucasian	Caucasian (British/Italian/ Acadian)		South European	Algerian	Caucasian	Caucasian	Mixed Caucasian	Ashkenazi Jewish/Caucasian
Age at last assessment	20 y		4 y	2.9 y	13 y		11 y 7 m	10	8 m	2 y 3 m	14 y	14 y
Age at DNA banking	15 y 7 m	13 y 7 m	1 y 1 m	4 y	10 yo	10 y 1 m	12 y	7 y	5 m	4 y	14 y 2 m	14 y 5 m	11 y 4 m	3 y 10 m	3 y 6 m	11 y 11 m	8 y
Growth parameteres
Gestational age at birth (weeks)	Term	39	37+2	38	42		34	Term	39	36	36	Term
Birth weight (kg)	3.4	3.31	1.87	3.15	2.98		2.21	3.17	2.29	1.955	3.09	3.69
Birth length (cm)	48	ND	ND	51	53.3		46	49	46	ND	ND	55
Birth head circumference (cm)	34	ND	ND	33.5	ND		33	34	32	ND	ND	36
Weight <-2SD at last assessment	No	Yes	Yes	No	No		No; +1.5 SD	No	Yes	Yes	No	Yes
Height <-2SD at last assessment	No	Yes	Yes	No	No		No; +0.5 SD	No	Yes	No	No	Yes
Head circumference <-2SD at last assessment	Yes	No	Yes	No	No		No; -0.5 SD	No	Yes	Yes	No	Yes
Clinical characteristics
Hypotonia	No	No	Yes	Yes	No		Yes	No	Yes	N/A	No	Yes
Seizures	Yes	Yes	Yes	No	No		No	Yes	No	Yes	Yes x 1	Yes
Age at 1st seizure	21 m - 4 y	15 m - 5 y	2 y	N/A	N/A		N/A	2	N/A	11 m	15 m	11 m - 8 y
Type of seizures	GTC	GTC	Tonic/startle	N/A	N/A		N/A	Hyperthermic	N/A	N/A	Complex	Complex partial
Scoliosis	Yes, mild	N/A	No	No	Yes, mild		No		No	No	No	N/A
Prominent interphalangeal joints	Yes	Yes	Yes	Yes	Yes		Yes	No	Yes	Yes	Yes	Yes
Short metacarpals	N/A	N/A	N/A	No	N/A		No		Yes	No	Yes	No
Hearing loss	No	History middle ear effusion requiring myringotomy, now resolved	No	N/A	No		No	No	Inconclusive, middle ear effusions	N/A	No	No
Congenital heart defect	No	No	No	No	No		No	No	N/A	No	No	Cardiac aneurysm/ductus arteriosus
Cryptorchidism	Yes	N/A	N/A	No	N/A		N/A	No	Yes	N/A	N/A	No
Hypospadia	Yes	N/A	N/A	N/A	N/A		N/A	No	No	N/A	N/A	No
Eczema/dry skin	No	N/A	Yes	Yes	No		No	No	No	No	Hyperkeratosis	No
Poor feeding	Yes	No	Yes	N/A	No		No	No	Yes	N/A	N/A	Yes
Age at feeding concerns, if present	6 weeks	N/A	From birth	N/A	N/A		N/A	No	From birth	N/A	N/A	From birth
Need for tube feeds	Yes, 4 m - 12 y	No	Yes (2015-2017)	N/A	No		N/A	No	Yes - planned around 7 m	N/A	No	No
Craniofacial characterisitics
Coarse facial features	Yes	Yes	Yes	Yes	Yes		No	Yes	Yes	Yes	Yes	Yes
Sparse scalp hair	Yes	Yes	Yes	Yes	Yes - mild		Yes	Yes	Yes	Yes	No	Yes
Low anterior hairline	Yes	N/A	Yes, hirsute forehead	Yes	Yes		No	Yes	No	No	No	Yes
Long eyelashes	No	N/A	Yes	Yes	No		Yes	Yes	Yes	No	No	Yes
Ptosis	No	N/A	N/A	No	No		No	Yes	No	No	Yes, mild right-sided	No
Synophrys	No	No	No	No	Yes		Yes	No	No	No	No	No
Thick eyebrows	N/A	Yes	Yes	Yes	Yes		Yes	Yes	Yes	No	No	Yes
Downslanted palpebral fissures	N/A	N/A	N/A	Yes	No		No	No	Yes	Yes	No	Yes
Malar hypoplasia	Yes	N/A	Yes	Yes	Yes		No	No	Yes	Yes	No	Yes
Upturned nose	N/A	N/A	N/A	Yes	No		Yes	No	Yes	Yes	No	No
Thick alae nasi	N/A	No	Yes	Yes	Yes		No	No	Yes	Yes	Yes	Yes
Anterverted nares	N/A	Yes	N/A	Yes	Yes		Yes	Yes	Yes	Yes	No	No
Long philtrum	N/A	N/A	Yes	Yes	Yes		Yes	No	Yes	Yes	No	Yes
Wide mouth	N/A	N/A	Yes	Yes	Yes		No	Yes	Yes	Yes	Yes	Yes
Thin upper lip vermilion	N/A	N/A	N/A	Yes	Yes		No	No	Yes	Yes	No	No
Thick lower lip vermilion	Yes	Yes	Yes	Yes	Yes		No	Yes	Yes	Yes	Yes	Yes
Cleft palate	No	No	No	N/A	No		No; high arched palate	No	No	N/A	No	No
Progressive skin wrinkling	N/A	Yes, in axilla	N/A	N/A	No		No	No	No	N/A	No	N/A
Prognathism	Yes	N/A	No	N/A	No		No	No	No	N/A	No	Yes
Delayed dental eruption	N/A	Yes	Yes	N/A	N/A		No; abnormal positionnement of teeth	No	N/A	N/A	N/A	Yes
Oligodontia	N/A	N/A	N/A	N/A	No		No	No	N/A	N/A	No	N/A
Neurodevelopment
Results of pyschoeducational assessment	3 y 6 m level at 6 y 1 m	In life skills class at Grade 7	N/A	N/A	Math and language processing at Grade 5-6 level in Grade 8		N/A	N/A	N/A	N/A	N/A	N/A
Intellectual disability – mild				Yes	Yes		Yes	N/A	Yes	N/A	Yes	N/A
Intellectual disability – moderate	Yes	Yes					No	Yes	N/A	N/A	N/A	Yes
Intellectual disability – severe			Yes, GDD				No	N/A	N/A	Yes	N/A	N/A
Speech delay	Yes	Yes	Yes	Yes	No		Yes	Yes	N/A	Yes	Yes	Yes
Age at speech delay diagnosis	2 y	2 y	N/A	1.5y	N/A		N/A	3	N/A	N/A	5 y 4 m	2-3 years
Absent speech	No	No	Minimal	No	No		No	No	N/A	N/A	No	Yes
Age at first words	2-3 y	N/A	3 y	~24 m	Normal, exact age unknown		ND	12 m	N/A	24m	7-9 m, combining words at 18-24 m	N/A
Speech regression	No	Yes, between 2-2.5 y	N/A	No	No		No	No	N/A	N/A	No	Yes
Behavioural abnormalities	Short attention span, tactile sensitivities, increased self-aggression during puberty	Sensory awareness of food textures	Hyperactive, inattentive	No	ADHD, bruxism		No	No	N/A	N/A	ADHD	Compulsions/ destructive behaviours
Autism spectrum disorder	N/A	No	Yes	Yes (mild; 31 on CARS)	No		No	No	N/A	N/A	No	N/A
Medcication history
Meds at time of last assessment (start date)	N/A	None	Keppra (started Oct 2016)	N/A	Vyvanse		N/A	No	N/A	N/A	N/A	N/A
Previous meds (start and discontinue dates)	Carbamazepine (2-4 y)	Vigabatrin (until 5 y)	None	N/A	Biphentin		N/A	No	N/A	N/A	N/A	Carbamazepine (11 m - 4 y), valproic acid
Other	Left sided retinal detachment	Lipodystrophy, hypertriglyceridemia (paternal family history, umbilical hernia repair at 4 y	Bilateral infantile glaucoma at 2 mos		Hypertrichosis		Sat at 9 m, walked at 22 m	Ombilical hernia	Bilateral inguinal hernias and umbilical hernia		Myopia	Umbilical hernia, myopia
Abbreivations: ADHD=attention deficit hyperactivity disorder, CARS=childhood autism rating scale, cm=centimeters, GTC=generalized tonic–clonic, kg=kilograms, m=months, N/A=not applicable ND=no data, SD=standard deviation, y=years

## Sheet: S2 Controls
Table S2. Information on control samples used to generate the SMARCA2-specific DNAm signature.
Sample_Name	Sex	Age (years)
Control 1	F	2
Control 2	F	3
Control 3	F	4
Control 4	M	4
Control 5	M	4
Control 6	M	4
Control 7	F	4
Control 8	M	5
Control 9	F	6
Control 10	F	7
Control 11	M	8
Control 12	M	8
Control 13	M	10
Control 14	F	10
Control 15	M	11
Control 16	M	9
Control 17	F	11
Control 18	M	11
Control 19	M	12
Control 20	F	12
Control 21	F	13
Control 22	M	14
Control 23	M	1
Control 24	F	16
Control 25	F	1
Control 26	M	1
Control 27	F	1
Controls 23, 25, 26, and 27 were not used for signature derivation, but were classified in Figure S3

## Sheet: S3 Cell type est.
Table S3. Blood cell type proportion estimates based on EPIC data from FACS sorted cells
	CD8T	CD4T	NK	Bcell	Monocytes	Neutrophils
Control 1	0.180337	0.275066	0.0562677	0.167901	0.0962036	0.350363
Control 2	0.255778	0.305063	0.0414993	0.246806	0.0471209	0.208054
Control 3	0.111189	0.228026	0.0332446	0.138037	0.0533987	0.530911
Control 4	0.102179	0.128271	0.0655525	0.103723	0.0968376	0.617544
Control 5	0.145324	0.237988	0.0752158	0.120469	0.111104	0.390538
Control 6	0.213732	0.27403	0.0810718	0.166407	0.0976886	0.269663
Control 7	0.190321	0.335076	0.0657102	0.200387	0.106472	0.205366
Control 8	0.132003	0.183173	0.058043	0.130206	0.108471	0.481592
Control 9	0.122287	0.0895424	0.0503921	0.218981	0.0816968	0.53447
Control 10	0.134519	0.117611	0.0310584	0.0875783	0.0850801	0.627402
Control 11	0.126164	0.154443	0.0336707	0.0976983	0.0719406	0.603535
Control 12	0.117208	0.218533	0.0432769	0.094844	0.0753544	0.541296
Control 13	0.13434	0.1849	0.0871899	0.140131	0.0567128	0.511715
Control 14	0.134952	0.232551	0.0503962	0.095965	0.0657684	0.505782
Control 15	0.227925	0.226021	0.0294521	0.132639	0.0951096	0.389346
Control 16	0.101771	0.124145	0.0399469	0.0599169	0.044049	0.701715
Control 17	0.161367	0.171654	0.0733698	0.101199	0.0904201	0.503239
Control 18	0.113579	0.116334	0.0614638	0.172648	0.109273	0.507882
Control 19	0.128792	0.185033	0.106828	0.160529	0.078661	0.434644
Control 20	0.142345	0.237531	0.0744759	0.116043	0.107157	0.420763
Control 21	0.215258	0.230616	0.0978256	0.152679	0.0840222	0.30828
Control 22	0.163863	0.129401	0.0994962	0.125314	0.0888943	0.473288
Control 24	0.116752	0.139297	0.0578055	0.0872252	0.0740259	0.611222
Control 23	0.1926	0.36864	0.012862	0.161269	0.0612827	0.273759
Control 25	0.164349	0.347752	0.0339349	0.263645	0.0510455	0.245846
Control 26	0.122644	0.360591	0.0390709	0.213333	0.0892297	0.266704
Control 27	0.135978	0.412666	0.0361628	0.166144	0.0857898	0.254418
SMARCA2_1	0.109479	0.106611	0.0437279	0.0471791	0.10817	0.669812
SMARCA2_2	0.12218	0.0811178	0.0604516	0.0597226	0.179478	0.5645
SMARCA2_5	0.16185	0.189116	0.0343212	0.136645	0.0974358	0.467224
SMARCA2_6	0.123997	0.0729594	0.0769118	0.0704536	0.0917191	0.646103
SMARCA2_7	0.13729	0.154705	0.0705663	0.0835996	0.157323	0.490266
SMARCA2_8	0.132547	0.03592	0.0600325	0.0732933	0.107114	0.695613
SMARCA2_9	0.226635	0.173147	0.0985687	0.115518	0.11778	0.361609
SMARCA2_11	0.135901	0.139808	0.0681264	0.125195	0.161648	0.464823
SMARCA2_4	0.234375	0.160006	0.0588348	0.200611	0.0988227	0.35029
SMARCA2_10	0.143966	0.207456	0.0505184	0.173402	0.123128	0.404626
SMARCA2_12	0.146936	0.214134	0.0703201	0.0946497	0.115402	0.457587
SMARCA2_14	0.120879	0.163321	0.113	0.0651343	0.152128	0.478343
SMARCA2_15	0.18329	0.117438	0.0698039	0.0953676	0.138681	0.482195
SMARCA2_16	0.129158	0.195825	0.0928089	0.105247	0.0955452	0.470443
SMARCA2_17	0.130524	0.120461	0.0501434	0.121267	0.115585	0.542647
SMARCA2_18	0.142301	0.217457	0.046995	0.106913	0.0827013	0.495362
SMARCA2_19	0.112297	0.116444	0.0388736	0.125784	0.0947114	0.594562
Mean NCBRS	0.143735	0.119173	0.0640883	0.0889507	0.127583	0.544994
Mean Control	0.150956	0.196709	0.0614458	0.135536	0.0837157	0.466461
p-value (t-test)	0.67618	0.0057095	0.772837	0.0130002	0.000121942	0.151855
p-value (corrected)	4.05708	0.034257	4.63702	0.0780013	0.000731652	0.911132
Students t-test p-values (raw and corrected for mutliple testing) for the NCBRS cases (n=8) vs. controls (n=23) used in the
signature derivation (sample IDs bolded) are shown for each cell type estimate. Mean values for these groups are also shown.
Data were verified as normally distributed using a Shapiro-Wilk test.

## Sheet: S4 DNAm signature
Table S4. DNAm data for CpG sites comprising the SMARCA2-specific DNAm signature.
CpG	limma p raw	limma p adj	Control beta average	NCBRS beta average	delta beta	chr	pos	strand	Islands Name	Relation to Island	UCSC_RefGene_Name	UCSC_RefGene_Accession	UCSC_RefGene_Group	SMARCA2_12 beta	Control Min beta	Control Max beta	SMARCA2_12 in Control range?	NCBRS Min beta	NCBRS Max beta	SMARCA2_12 in NCBRS range?	Profile of SMARCA2_12
cg00108554	3.08623e-06	0.00880194	0.414487	0.556625	0.142123	chr16	73157200	+		OpenSea				0.429	0.3415	0.5076	YES	0.5209	0.5559	NO	Control-like
cg00151370	1.42357e-07	0.00193437	0.213709	0.326275	0.112593	chr6	16323285	+	chr6:16326950-16327781	N_Shelf	ATXN1;ATXN1	NM_001128164;NM_000332	Body;Body	0.3284	0.1563	0.2679	NO	0.2554	0.4082	YES	NCBRS-like
cg00160670	6.72172e-05	0.0473283	0.5338	0.661262	0.127472	chr21	35320599	+		OpenSea	LINC00649;LINC00649	NM_001288961;NR_038883	TSS1500;Body	0.555	0.4193	0.6584	YES	0.5285	0.7921	YES
cg00226815	7.14481e-05	0.0486469	0.397743	0.4984	0.10065	chr3	47029143	-		OpenSea	NBEAL2	NM_015175	Body	0.4356	0.3198	0.5143	YES	0.4377	0.6141	NO	Control-like
cg00228984	7.55588e-06	0.0139793	0.431778	0.271488	-0.160296	chr20	1471884	-		OpenSea	SIRPB2;SIRPB2	NM_001134836;NM_001122962	Body;Body	0.3776	0.3344	0.5234	YES	0.1773	0.3821	YES
cg00294538	2.46331e-06	0.00805015	0.812961	0.626587	-0.186389	chr13	114062109	-		OpenSea				0.7514	0.7096	0.8875	YES	0.561	0.707	NO	Control-like
cg00312125	1.52647e-06	0.00622256	0.620639	0.4326	-0.188029	chr4	84030111	-	chr4:84030630-84031309	N_Shore	PLAC8;PLAC8;PLAC8	NM_001130716;NM_001130715;NM_016619	5'UTR;5'UTR;5'UTR	0.5408	0.5271	0.72	YES	0.3731	0.4949	NO	Control-like
cg00327890	1.25388e-06	0.00551793	0.0960609	0.200525	0.104454	chr13	49227825	+		OpenSea	CYSLTR2;CYSLTR2;CYSLTR2;CYSLTR2;CYSLTR2;CYSLTR2;CYSLTR2;CYSLTR2	NM_001308468;NM_001308469;NM_001308470;NM_001308467;NM_001308465;NM_001308471;NM_001308476;NM_020377	TSS200;TSS200;TSS200;TSS200;TSS200;TSS200;TSS200;TSS200	0.1386	0.0476	0.1326	NO	0.1056	0.2295	YES	NCBRS-like
cg00366917	3.97646e-05	0.0360453	0.446604	0.258512	-0.188111	chr18	74845154	-	chr18:74843360-74845426	Island	MBP;MBP	NM_001025100;NM_001025101	TSS1500;TSS1500	0.3092	0.2828	0.5875	YES	0.2082	0.3672	YES
cg00463367	9.34753e-07	0.00480423	0.222135	0.344588	0.122456	chr10	8103673	-	chr10:8100384-8100768	S_Shelf	GATA3;GATA3	NM_001002295;NM_002051	Body;Body	0.2846	0.1543	0.3004	YES	0.2812	0.4086	YES
cg00472710	2.12167e-05	0.0265473	0.518113	0.381212	-0.136899	chr3	151178727	+	chr3:151178623-151178984	Island				0.198	0.3434	0.7025	NO	0.2542	0.486	NO
cg00528222	8.0418e-07	0.00444896	0.659683	0.489675	-0.170016	chr5	77837333	+		OpenSea	LHFPL2	NM_005779	5'UTR	0.5804	0.5551	0.7341	YES	0.445	0.5808	YES
cg00590063	2.3728e-05	0.0280107	0.45607	0.3129	-0.14317	chr19	17918795	+	chr19:17918737-17919098	Island	B3GNT3	NM_014256	Body	0.3008	0.3272	0.5527	NO	0.2332	0.3938	YES	NCBRS-like
cg00652772	5.57078e-05	0.0431038	0.403565	0.294237	-0.10932	chr2	102867420	-	chr2:102867093-102867827	Island				0.3899	0.3036	0.4663	YES	0.2438	0.4072	YES
cg00684075	5.62251e-05	0.0432019	0.561365	0.682213	0.120837	chr2	85969661	+		OpenSea				0.5491	0.4489	0.7407	YES	0.6293	0.7207	NO	Control-like
cg00695387	2.3899e-06	0.00790264	0.538965	0.65155	0.112599	chr11	69286233	-	chr11:69285724-69286479	Island				0.5521	0.4707	0.6115	YES	0.5952	0.7025	NO	Control-like
cg00723069	2.87816e-07	0.00249945	0.77827	0.8903	0.112021	chr14	22938770	-		OpenSea				0.8594	0.6736	0.8481	NO	0.8441	0.9224	YES	NCBRS-like
cg00791868	6.42305e-07	0.00385643	0.564774	0.3574	-0.207378	chr14	66963628	-		OpenSea	C14orf53;C14orf53	NR_024339;NR_024338	Body;Body	0.4127	0.4347	0.6943	NO	0.2902	0.5087	YES	NCBRS-like
cg00885460	1.14616e-08	0.0004988	0.272578	0.170812	-0.101762	chr16	58058629	+	chr16:58059380-58061477	N_Shore	MMP15	NM_002428	TSS1500	0.2036	0.2327	0.3476	NO	0.1328	0.2079	YES	NCBRS-like
cg00955254	2.3903e-05	0.0280506	0.669526	0.803813	0.134294	chr17	53314582	-	chr17:53315618-53316198	N_Shore				0.7995	0.5306	0.7622	NO	0.7826	0.8469	YES	NCBRS-like
cg01064990	1.01046e-07	0.00182004	0.652157	0.4392	-0.212942	chr6	125425748	+		OpenSea				0.6234	0.5821	0.7521	YES	0.38	0.5607	NO	Control-like
cg01107874	1.08905e-07	0.00185913	0.862487	0.71425	-0.148238	chr10	77165618	-	chr10:77155128-77169600	Island	C10orf41;C10orf41	NR_024421;NR_024422	Body;Body	0.8568	0.762	0.9085	YES	0.6301	0.7967	NO	Control-like
cg01139861	6.22716e-05	0.0457163	0.270417	0.129912	-0.140507	chr7	50343298	+	chr7:50342895-50343456	Island	IKZF1	NM_006060	TSS1500	0.1552	0.1445	0.3641	YES	0.0644	0.1911	YES
cg01178624	5.11618e-07	0.00350671	0.764713	0.9222	0.157506	chr11	65360327	-	chr11:65359292-65360328	Island	KCNK7;KCNK7;KCNK7;KCNK7	NM_005714;NM_033347;NM_033348;NM_033455	3'UTR;3'UTR;3'UTR;3'UTR	0.9299	0.6309	0.8911	NO	0.871	0.9372	YES	NCBRS-like
cg01185080	3.48839e-05	0.0337619	0.579483	0.44965	-0.129815	chr15	90543813	+	chr15:90543410-90543835	Island	ZNF710	NM_198526	TSS1500	0.6028	0.4751	0.652	YES	0.3465	0.5217	NO	Control-like
cg01188867	7.60941e-06	0.0139992	0.367404	0.5185	0.151097	chr1	186071906	+		OpenSea	HMCN1;MIR548F1	NM_031935;NR_031642	Body;Body	0.4884	0.2814	0.5211	YES	0.4377	0.5685	YES
cg01252023	2.47469e-07	0.00241939	0.644604	0.761213	0.116575	chr11	67207574	+	chr11:67203319-67203662	S_Shelf	CORO1B;CORO1B	NM_001018070;NM_020441	Body;Body	0.6224	0.5897	0.7153	YES	0.7049	0.8598	NO	Control-like
cg01419914	9.04738e-07	0.00476693	0.688891	0.515962	-0.172906	chr17	79374691	-	chr17:79366806-79374742	Island	BAHCC1	NM_001080519	Body	0.6418	0.615	0.8532	YES	0.4555	0.5393	NO	Control-like
cg01434528	7.22208e-05	0.0489812	0.696117	0.8146	0.118471	chr22	43355678	+		OpenSea	PACSIN2;PACSIN2	NM_001184971;NM_001184970	5'UTR;5'UTR	0.7889	0.6163	0.7654	NO	0.7664	0.8881	YES	NCBRS-like
cg01447564	4.09315e-10	6.34046e-05	0.406074	0.539725	0.133646	chr5	131335786	-		OpenSea	ACSL6;ACSL6;ACSL6;ACSL6;ACSL6;ACSL6	NM_015256;NM_001205247;NM_001009185;NM_001205250;NM_001205248;NM_001205251	Body;Body;Body;Body;5'UTR;5'UTR	0.4577	0.3696	0.4556	NO	0.5092	0.5772	NO
cg01504316	3.73721e-05	0.0350048	0.642478	0.536325	-0.106143	chr4	65646847	+		OpenSea				0.5532	0.5723	0.708	NO	0.5052	0.5665	YES	NCBRS-like
cg01549663	2.7763e-05	0.0299069	0.42937	0.556275	0.126922	chr6	158090915	+	chr6:158093810-158094080	N_Shelf	ZDHHC14;ZDHHC14	NM_024630;NM_153746	Body;Body	0.3568	0.3393	0.5385	YES	0.4625	0.624	NO	Control-like
cg01590762	1.59448e-05	0.0223871	0.681174	0.80695	0.125766	chr6	121914368	-		OpenSea				0.787	0.6027	0.7755	NO	0.7381	0.8518	YES	NCBRS-like
cg01622018	3.17815e-05	0.0323462	0.49623	0.383875	-0.112342	chr17	34122943	-	chr17:34122024-34122801	S_Shore	MMP28;MMP28	NM_001032278;NM_024302	TSS1500;TSS1500	0.4346	0.4197	0.5629	YES	0.3399	0.4909	YES
cg01635063	6.90051e-07	0.00405568	0.756165	0.897287	0.141135	chr19	728385	+	chr19:727956-728177	S_Shore	PALM;PALM	NM_002579;NM_001040134	Body;Body	0.8485	0.6011	0.8557	YES	0.8496	0.9316	NO	Control-like
cg01681525	2.67387e-06	0.00825088	0.536643	0.381813	-0.154836	chr17	79374741	+	chr17:79366806-79374742	Island	BAHCC1	NM_001080519	Body	0.4881	0.458	0.7216	YES	0.3367	0.4035	NO	Control-like
cg01686395	4.64915e-06	0.0115783	0.445813	0.550937	0.105131	chr2	62454710	-		OpenSea				0.5198	0.3666	0.5523	YES	0.5017	0.5916	YES
cg01703858	5.77239e-07	0.00367543	0.309248	0.4489	0.139648	chr6	47414959	-		OpenSea				0.4063	0.2227	0.4442	YES	0.3776	0.5055	YES
cg01794926	2.17946e-05	0.0269655	0.435174	0.5533	0.118147	chr15	92470387	-		OpenSea	SLCO3A1;SLCO3A1	NM_001145044;NM_013272	Body;Body	0.4671	0.3523	0.5012	YES	0.4749	0.7035	NO	Control-like
cg01819568	8.9411e-07	0.00476693	0.748909	0.603838	-0.14505	chr4	55528138	+	chr4:55523409-55525297	S_Shelf	KIT;KIT	NM_000222;NM_001093772	Body;Body	0.7093	0.6844	0.8241	YES	0.5573	0.6448	NO	Control-like
cg01833485	4.23658e-05	0.0373571	0.592683	0.4257	-0.166977	chr1	216860692	+		OpenSea	ESRRG;ESRRG;ESRRG;ESRRG;ESRRG	NM_206594;NM_001438;NM_206595;NM_001134285;NR_024099	5'UTR;Body;5'UTR;5'UTR;Body	0.4762	0.5119	0.6911	NO	0.3272	0.4925	YES	NCBRS-like
cg01855070	1.37394e-05	0.020715	0.3386	0.478112	0.139538	chr3	42201314	-		OpenSea	TRAK1;TRAK1	NM_014965;NM_001042646	TSS1500;Body	0.3969	0.2301	0.4494	YES	0.4345	0.5073	NO	Control-like
cg01929138	1.70802e-05	0.0231988	0.402161	0.52465	0.122526	chr3	143045937	-		OpenSea	SLC9A9	NM_173653	Body	0.4695	0.3242	0.5193	YES	0.4412	0.6033	YES
cg01930890	2.55254e-06	0.00813863	0.524465	0.6818	0.157338	chr7	28332374	-		OpenSea				0.5717	0.3806	0.7032	YES	0.5775	0.7607	NO	Control-like
cg01969701	3.70492e-05	0.0349163	0.2651	0.487875	0.222768	chr11	69286145	+	chr11:69285724-69286479	Island				0.2567	0.1378	0.4218	YES	0.3387	0.5996	NO	Control-like
cg01973394	2.89748e-06	0.00853293	0.702578	0.59895	-0.10362	chr15	82335947	-	chr15:82335472-82339937	Island	MEX3B	NM_032246	Body	0.6779	0.6404	0.7669	YES	0.5603	0.6188	NO	Control-like
cg01987393	2.22656e-05	0.0272006	0.545174	0.420287	-0.124889	chr7	155640537	-		OpenSea				0.3942	0.4373	0.6217	NO	0.3573	0.4686	YES	NCBRS-like
cg01991967	1.33879e-05	0.0206148	0.822283	0.720075	-0.102208	chr2	113884734	-		OpenSea	IL1RN;IL1RN;IL1RN;IL1RN	NM_173843;NM_173842;NM_173841;NM_000577	5'UTR;TSS1500;Body;Body	0.7643	0.7743	0.8778	NO	0.6411	0.8007	YES	NCBRS-like
cg01997461	1.87862e-05	0.0245904	0.7041	0.574813	-0.129278	chr13	98825992	-	chr13:98828563-98829385	N_Shelf	FARP1;FARP1	NM_001001715;NM_005766	5'UTR;5'UTR	0.6027	0.6253	0.7989	NO	0.5566	0.6218	YES	NCBRS-like
cg02149069	7.67905e-09	0.000396506	0.385461	0.4888	0.103353	chr12	6649733	+	chr12:6649677-6649897	Island	IFFO1;IFFO1;IFFO1	NM_080730;NM_001039670;NM_080731	Body;Body;Body	0.3785	0.3328	0.437	YES	0.4457	0.5212	NO	Control-like
cg02173782	3.02968e-05	0.0314551	0.803626	0.678663	-0.12496	chr6	42377773	-		OpenSea	TRERF1	NM_033502	5'UTR	0.7205	0.7231	0.8873	NO	0.6071	0.7932	YES	NCBRS-like
cg02218884	1.35352e-05	0.0206397	0.816148	0.712437	-0.103716	chr11	627582	-	chr11:626728-628037	Island	SCT	NM_021920	TSS1500	0.6708	0.6753	0.898	NO	0.6701	0.7943	YES	NCBRS-like
cg02277850	5.42481e-05	0.042455	0.426739	0.283388	-0.143359	chr1	7842393	+	chr1:7843460-7843693	N_Shore				0.4385	0.2907	0.582	YES	0.2256	0.3741	NO	Control-like
cg02493211	2.97924e-07	0.00249945	0.348174	0.544513	0.196346	chr11	118781633	-	chr11:118781060-118781732	Island	BCL9L	NM_182557	TSS200	0.375	0.2289	0.486	YES	0.4052	0.6316	NO	Control-like
cg02796939	3.38571e-05	0.0334052	0.827891	0.7205	-0.107406	chr17	80545125	+	chr17:80545433-80545658	N_Shore	FOXK2	NM_004514	Body	0.8457	0.7658	0.8669	YES	0.6461	0.7942	NO	Control-like
cg02881503	6.29204e-05	0.04579	0.370787	0.510838	0.140052	chr12	67836401	-		OpenSea				0.4377	0.2776	0.4995	YES	0.4229	0.5931	YES
cg02893529	2.70387e-07	0.00249436	0.327487	0.454425	0.126918	chr17	17566896	-		OpenSea				0.3989	0.2826	0.3728	NO	0.3806	0.5351	YES	NCBRS-like
cg02977320	5.80404e-06	0.0127296	0.502004	0.641112	0.139112	chr10	77043225	+		OpenSea	ZNF503	NR_120651	Body	0.6091	0.4095	0.5958	NO	0.5945	0.6973	YES	NCBRS-like
cg02988947	1.36025e-05	0.0206397	0.262143	0.372075	0.109922	chr17	61778813	+	chr17:61776890-61778733	S_Shore	LIMD2	NM_030576	TSS1500	0.3232	0.1558	0.3693	YES	0.295	0.4232	YES
cg03051880	2.6756e-05	0.0294781	0.709343	0.584125	-0.125242	chr6	119662024	+		OpenSea	MAN1A1	NM_005907	Body	0.6831	0.654	0.7731	YES	0.4289	0.6408	NO	Control-like
cg03103463	6.80136e-06	0.0134726	0.705196	0.840862	0.135674	chr14	22938728	+		OpenSea				0.8112	0.619	0.802	NO	0.7823	0.8997	YES	NCBRS-like
cg03168947	1.0982e-06	0.00518648	0.547835	0.678712	0.130868	chr3	42201649	+		OpenSea	TRAK1;TRAK1	NM_001042646;NM_014965	Body;TSS200	0.5521	0.4431	0.6505	YES	0.6307	0.7029	NO	Control-like
cg03304483	3.10403e-05	0.0319699	0.695687	0.832988	0.137287	chr2	177430993	-		OpenSea				0.8283	0.5753	0.7664	NO	0.7524	0.9126	YES	NCBRS-like
cg03305963	2.76619e-05	0.029901	0.628187	0.742787	0.114592	chr11	124647253	-		OpenSea	MSANTD2;MSANTD2;MSANTD2	NR_131749;NM_024631;NM_001308027	Body;Body;Body	0.6945	0.5722	0.7122	YES	0.6182	0.795	YES
cg03469862	4.48708e-05	0.0384015	0.335974	0.4475	0.111528	chr11	68924853	-	chr11:68924690-68924957	Island				0.3076	0.2501	0.4335	YES	0.3837	0.4843	NO	Control-like
cg03531140	4.253e-07	0.00304765	0.148709	0.28305	0.134341	chr13	74644456	+		OpenSea	KLF12	NM_007249	5'UTR	0.2344	0.086	0.2106	NO	0.1833	0.3431	YES	NCBRS-like
cg03662049	1.38541e-05	0.020715	0.53507	0.414075	-0.120984	chr2	164204829	+	chr2:164204740-164205039	Island				0.478	0.48	0.6352	NO	0.3444	0.4815	YES	NCBRS-like
cg03691720	3.80727e-05	0.0352729	0.722991	0.6178	-0.105186	chr13	29318666	-		OpenSea				0.7057	0.623	0.8336	YES	0.552	0.7161	YES
cg03707973	5.85102e-06	0.0127296	0.560265	0.7118	0.15156	chr12	54826237	+		OpenSea	LOC102724050;LOC102724050;LOC102724050	NR_120488;NR_120487;NR_120486	Body;Body;Body	0.5816	0.4906	0.7345	YES	0.6557	0.8046	NO	Control-like
cg03727500	9.93169e-07	0.00502765	0.551974	0.664363	0.112393	chr2	232348334	+	chr2:232348216-232348866	Island				0.6479	0.4585	0.6554	YES	0.5824	0.7368	YES
cg03780927	5.27871e-05	0.0418901	0.306235	0.471725	0.165464	chr11	118781150	+	chr11:118781060-118781732	Island	BCL9L;BCL9L	NM_182557;NM_182557	1stExon;5'UTR	0.3826	0.1684	0.44	YES	0.3135	0.5774	YES
cg03905795	6.87126e-06	0.0135604	0.384326	0.283338	-0.100993	chr11	70670880	-	chr11:70672834-70673055	N_Shore	SHANK2	NM_012309	Body	0.2269	0.2987	0.4703	NO	0.2182	0.3149	YES	NCBRS-like
cg03912703	6.06994e-08	0.00138273	0.299135	0.165525	-0.133616	chr1	45279349	-	chr1:45278765-45279644	Island	BTBD19	NM_001136537	Body	0.1916	0.2466	0.3771	NO	0.1336	0.2085	YES	NCBRS-like
cg04027040	1.28274e-05	0.01995	0.590648	0.7806	0.189972	chr6	45290812	+		OpenSea	SUPT3H;SUPT3H;SUPT3H	NM_181356;NM_003599;NM_001261823	5'UTR;Body;5'UTR	0.7894	0.4543	0.7313	NO	0.6574	0.8637	YES	NCBRS-like
cg04048172	2.30808e-05	0.0277156	0.180274	0.28185	0.101573	chr7	46816228	-		OpenSea				0.2186	0.1155	0.2752	YES	0.2043	0.3557	YES
cg04075973	5.39743e-07	0.00354273	0.109704	0.21685	0.107135	chr11	118781608	-	chr11:118781060-118781732	Island	BCL9L;BCL9L	NM_182557;NM_182557	1stExon;5'UTR	0.1126	0.059	0.1808	YES	0.1176	0.2758	NO	Control-like
cg04091825	8.53113e-07	0.00462066	0.214526	0.101712	-0.112807	chr21	46550410	-	chr21:46553606-46554412	N_Shelf	ADARB1;ADARB1;ADARB1;ADARB1;ADARB1;ADARB1;ADARB1;ADARB1	NM_001160230;NM_001112;NM_015834;NM_015833;NR_027674;NR_027673;NR_027672;NR_073200	5'UTR;5'UTR;5'UTR;5'UTR;Body;Body;Body;Body	0.1855	0.1339	0.3154	YES	0.0782	0.1582	NO	Control-like
cg04132906	2.95094e-06	0.00859235	0.83193	0.729225	-0.10269	chr15	65510576	-		OpenSea				0.7544	0.7791	0.894	NO	0.6669	0.8156	YES	NCBRS-like
cg04217212	4.56156e-05	0.0387393	0.522165	0.332875	-0.189285	chr4	174203504	+		OpenSea	GALNT7	NM_017423	Body	0.4378	0.223	0.6967	YES	0.141	0.4077	NO	Control-like
cg04228709	6.30647e-06	0.0130253	0.650909	0.527537	-0.123377	chr6	155537930	-	chr6:155539975-155540193	N_Shelf	TIAM2;TIAM2	NM_012454;NM_001010927	Body;TSS200	0.5528	0.5904	0.7219	NO	0.4858	0.6121	YES	NCBRS-like
cg04311548	6.22125e-05	0.0457162	0.681483	0.802312	0.120831	chr4	106481853	+		OpenSea	ARHGEF38-IT1;ARHGEF38;ARHGEF38	NR_046840;NM_017700;NM_001242729	TSS1500;Body;Body	0.7071	0.5428	0.849	YES	0.7618	0.847	NO	Control-like
cg04319873	1.33263e-06	0.00576621	0.315952	0.141475	-0.174472	chr2	164205343	-	chr2:164204740-164205039	S_Shore				0.1961	0.2261	0.4831	NO	0.102	0.2341	YES	NCBRS-like
cg04382804	6.35546e-06	0.0130873	0.624904	0.754875	0.12997	chr22	35469085	-		OpenSea	ISX	NM_001303508	Body	0.7811	0.4732	0.746	NO	0.6625	0.8323	YES	NCBRS-like
cg04386222	3.71468e-05	0.0349163	0.624526	0.728725	0.104192	chr15	83368665	-		OpenSea	AP3B2;AP3B2;AP3B2	NM_004644;NM_001278512;NM_001278511	Body;Body;Body	0.6175	0.5495	0.6892	YES	0.6353	0.766	NO	Control-like
cg04495354	1.45044e-05	0.0211787	0.54473	0.664825	0.120061	chr16	57294356	+		OpenSea	PLLP	NM_015993	Body	0.654	0.4927	0.599	NO	0.5874	0.7292	YES	NCBRS-like
cg04541799	1.50169e-09	0.000145386	0.363326	0.507588	0.144264	chr19	12714944	+		OpenSea	ZNF490	NM_020714	Body	0.438	0.305	0.4375	NO	0.4399	0.5691	NO
cg04609952	6.19149e-05	0.0455407	0.789457	0.661637	-0.127802	chr2	16085893	+	chr2:16079801-16083032	S_Shelf	MYCN	NM_005378	Body	0.7213	0.7005	0.8764	YES	0.5276	0.7742	YES
cg04610187	5.90237e-05	0.0442119	0.615409	0.485988	-0.129438	chr17	76360794	-	chr17:76354818-76357038	S_Shelf				0.4934	0.5273	0.7074	NO	0.4091	0.6299	YES	NCBRS-like
cg04636576	2.51603e-08	0.000779487	0.151261	0.278938	0.127677	chr13	74340256	+		OpenSea	KLF12	NM_007249	Body	0.2376	0.1031	0.2337	NO	0.1776	0.3737	YES	NCBRS-like
cg04740205	1.76683e-05	0.0236401	0.455065	0.334237	-0.120817	chr11	82871065	+	chr11:82867960-82868560	S_Shelf	PCF11	NM_015885	Body	0.3513	0.348	0.5486	YES	0.3022	0.3794	YES
cg04761931	1.58721e-07	0.00201529	0.786739	0.677212	-0.109543	chr20	59878179	+		OpenSea	CDH4	NM_001794	Body	0.7517	0.7293	0.8133	YES	0.6397	0.7193	NO	Control-like
cg04776357	4.75923e-05	0.0394682	0.820196	0.719437	-0.100762	chr12	41221689	+		OpenSea	CNTN1;CNTN1	NM_175038;NM_001843	5'UTR;5'UTR	0.7995	0.7299	0.8903	YES	0.6496	0.8633	YES
cg04799958	2.30326e-07	0.00237857	0.694622	0.879212	0.184589	chr12	53343849	+	chr12:53342805-53343162	S_Shore	KRT18;KRT18	NM_000224;NM_199187	Body;Body	0.7644	0.5223	0.821	YES	0.8325	0.9048	NO	Control-like
cg04819580	6.59455e-09	0.00036483	0.290874	0.40195	0.111092	chr7	150635526	+		OpenSea				0.2596	0.2293	0.3855	YES	0.3644	0.4394	NO	Control-like
cg04850211	5.2509e-05	0.0417549	0.578391	0.438662	-0.139702	chr1	228464232	-	chr1:228463249-228464488	Island	OBSCN;OBSCN	NM_052843;NM_001098623	Body;Body	0.6374	0.3564	0.7379	YES	0.2837	0.569	NO	Control-like
cg04867535	2.64551e-05	0.0293553	0.534387	0.394687	-0.139681	chr15	82336562	+	chr15:82335472-82339937	Island	MEX3B	NM_032246	Body	0.5231	0.424	0.6612	YES	0.2917	0.4827	NO	Control-like
cg04885759	2.79729e-05	0.0300494	0.446113	0.647388	0.201258	chr3	49170498	-		OpenSea	LAMB2;LAMB2	NM_002292;NM_002292	1stExon;5'UTR	0.4144	0.2041	0.6443	YES	0.5829	0.7403	NO	Control-like
cg04943852	2.20399e-05	0.027169	0.437039	0.559225	0.122178	chr20	56565614	+		OpenSea				0.4267	0.3544	0.5583	YES	0.5081	0.6166	NO	Control-like
cg04944125	6.54553e-05	0.0465893	0.274774	0.383337	0.108587	chr2	106451609	-		OpenSea	NCK2;NCK2	NM_003581;NM_001004722	5'UTR;5'UTR	0.234	0.2048	0.3358	YES	0.2897	0.4801	NO	Control-like
cg05019914	2.36439e-08	0.000763028	0.437604	0.545312	0.107694	chr2	112060570	-		OpenSea				0.4746	0.3665	0.5087	YES	0.5041	0.5638	NO	Control-like
cg05043928	3.83466e-05	0.0354841	0.6034	0.46775	-0.135641	chr16	11745504	-		OpenSea				0.5012	0.5106	0.7322	NO	0.3988	0.5555	YES	NCBRS-like
cg05072629	7.93538e-06	0.0142933	0.407857	0.5479	0.140047	chr7	108291071	-		OpenSea				0.5287	0.3265	0.4998	NO	0.4846	0.6314	YES	NCBRS-like
cg05088892	6.06652e-05	0.0449811	0.514861	0.407137	-0.107736	chr16	86029443	+		OpenSea				0.4393	0.4345	0.6304	YES	0.3492	0.4866	YES
cg05092309	1.01371e-09	0.000130503	0.29727	0.45005	0.152785	chr2	26995339	+		OpenSea	SLC35F6	NM_017877	Body	0.3005	0.2275	0.3609	YES	0.3757	0.5029	NO	Control-like
cg05133560	3.25575e-07	0.00257311	0.642657	0.760438	0.117778	chr16	13646788	-		OpenSea				0.6651	0.5771	0.7436	YES	0.728	0.7999	NO	Control-like
cg05135156	2.26258e-05	0.0274694	0.331861	0.217963	-0.113903	chr1	184355420	-	chr1:184355415-184356811	Island	C1orf21	NM_030806	TSS1500	0.2523	0.2574	0.4043	NO	0.1707	0.3087	YES	NCBRS-like
cg05204104	6.56854e-05	0.0466313	0.4407	0.609312	0.168611	chr2	235403141	-	chr2:235404502-235406541	N_Shore	ARL4C;ARL4C	NM_005737;NM_005737	3'UTR;1stExon	0.4372	0.2929	0.6029	YES	0.4438	0.7583	NO	Control-like
cg05206786	1.63669e-06	0.00640229	0.459183	0.59935	0.140163	chr16	65580496	-		OpenSea	LINC00922	NR_027755	Body	0.5445	0.3579	0.5353	NO	0.4939	0.6568	YES	NCBRS-like
cg05224280	1.5865e-07	0.00201529	0.582161	0.696063	0.113907	chr17	65372550	-	chr17:65373224-65375131	N_Shore	PITPNC1;PITPNC1	NM_181671;NM_012417	TSS1500;TSS1500	0.6686	0.5422	0.6416	NO	0.6486	0.7327	YES	NCBRS-like
cg05225883	5.8925e-07	0.00368053	0.42347	0.59175	0.168287	chr10	134043755	+	chr10:134041499-134041784	S_Shore	STK32C	NM_173575	Body	0.5181	0.3076	0.5781	YES	0.4947	0.6663	YES
cg05238929	4.17855e-05	0.0371144	0.671322	0.552488	-0.11884	chr16	27658508	+		OpenSea	KIAA0556	NM_015202	Body	0.6944	0.6038	0.7339	YES	0.4842	0.5989	NO	Control-like
cg05324407	3.05974e-05	0.03164	0.724552	0.8569	0.132356	chr16	86987828	-		OpenSea				0.8016	0.5972	0.8567	YES	0.8121	0.8875	NO	Control-like
cg05394783	3.69368e-06	0.00993345	0.537674	0.686725	0.149061	chr10	134043897	+	chr10:134040198-134040418	S_Shelf	STK32C	NM_173575	Body	0.6496	0.4127	0.6506	YES	0.6058	0.7932	YES
cg05633503	6.96937e-06	0.0135604	0.625796	0.737225	0.111432	chr10	77498456	-		OpenSea	C10orf11;C10orf11	NM_001305581;NR_131178	Body;Body	0.7076	0.5348	0.7055	NO	0.6555	0.7969	YES	NCBRS-like
cg05654765	3.14508e-05	0.0321321	0.476378	0.629675	0.153305	chr3	49170727	+		OpenSea	LAMB2	NM_002292	TSS200	0.4522	0.2943	0.6253	YES	0.5664	0.6939	NO	Control-like
cg05682942	4.44125e-05	0.0382717	0.540091	0.644925	0.10483	chr7	142942530	-		OpenSea				0.5562	0.4733	0.6369	YES	0.5562	0.7328	NO	Control-like
cg05693938	1.3789e-06	0.00590047	0.472991	0.601025	0.128037	chr2	142943870	-		OpenSea				0.5742	0.3923	0.5578	NO	0.5565	0.6765	YES	NCBRS-like
cg05714676	1.95575e-08	0.000658596	0.355326	0.1874	-0.167939	chr22	35500667	-		OpenSea				0.254	0.2638	0.4414	NO	0.1294	0.2861	YES	NCBRS-like
cg05722568	6.03887e-05	0.044844	0.525352	0.70315	0.177816	chr11	16302064	-		OpenSea	SOX6;SOX6;SOX6;SOX6	NM_001145811;NM_033326;NM_017508;NM_001145819	Body;Body;Body;Body	0.6222	0.3759	0.6612	YES	0.577	0.7925	YES
cg05771722	1.93292e-08	0.000658596	0.245522	0.356013	0.110501	chr10	95766961	+		OpenSea	PLCE1;PLCE1	NM_001288989;NM_016341	5'UTR;5'UTR	0.2611	0.2029	0.3026	YES	0.33	0.3854	NO	Control-like
cg05822532	3.57361e-05	0.0342131	0.453565	0.6043	0.150717	chr7	73442531	-		OpenSea	ELN;ELN;ELN;ELN;ELN	NM_000501;NM_001081753;NM_001081752;NM_001081754;NM_001081755	1stExon;1stExon;1stExon;1stExon;1stExon	0.4452	0.3411	0.6098	YES	0.542	0.7703	NO	Control-like
cg05839365	3.30771e-05	0.0330567	0.532413	0.407363	-0.125058	chr12	133166658	+	chr12:133167799-133168125	N_Shore				0.5136	0.4252	0.6874	YES	0.3504	0.4573	NO	Control-like
cg05868531	5.83687e-07	0.00367543	0.509013	0.610762	0.101756	chr2	232348602	-	chr2:232348216-232348866	Island				0.618	0.3879	0.6081	NO	0.5384	0.733	YES	NCBRS-like
cg05950140	2.39777e-06	0.00790264	0.377326	0.5497	0.172378	chr15	95287018	+		OpenSea				0.4637	0.2461	0.5072	YES	0.4553	0.6146	YES
cg05962511	2.34476e-06	0.00786174	0.398991	0.2961	-0.10288	chr10	102730022	-	chr10:102729299-102729710	S_Shore				0.3176	0.3065	0.4687	YES	0.2634	0.3673	YES
cg06000943	1.45296e-07	0.00194026	0.516978	0.40705	-0.109911	chr1	110632445	+		OpenSea	LINC01397	NR_126382	Body	0.4933	0.4404	0.5878	YES	0.3508	0.455	NO	Control-like
cg06114320	3.70157e-05	0.0349163	0.387196	0.565075	0.177878	chr2	10470282	-		OpenSea	HPCAL1;HPCAL1;HPCAL1	NM_001258357;NM_002149;NM_134421	TSS200;5'UTR;5'UTR	0.4808	0.2211	0.5439	YES	0.4322	0.7657	YES
cg06139431	6.62016e-05	0.0468598	0.724435	0.824913	0.100477	chr16	1252484	-	chr16:1254108-1254375	N_Shore	CACNA1H;CACNA1H	NM_021098;NM_001005407	Body;Body	0.7406	0.6306	0.84	YES	0.7188	0.9277	YES
cg06173958	2.99264e-05	0.031196	0.764209	0.65275	-0.111443	chr14	51412092	+	chr14:51410614-51411464	S_Shore	PYGL;PYGL	NM_002863;NM_001163940	TSS1500;TSS1500	0.7069	0.6715	0.8201	YES	0.6157	0.6925	NO	Control-like
cg06287704	1.97494e-07	0.00233199	0.233404	0.353525	0.12012	chr6	14877409	+		OpenSea				0.3541	0.1846	0.2798	NO	0.2875	0.4268	YES	NCBRS-like
cg06372850	1.32254e-06	0.0057547	0.256478	0.11485	-0.14164	chr2	164205188	-	chr2:164204740-164205039	S_Shore				0.1629	0.1785	0.4033	NO	0.0873	0.1615	NO
cg06478823	6.55836e-06	0.0132193	0.336483	0.517887	0.181401	chr16	20774873	-		OpenSea	ACSM3;ACSM3	NM_202000;NM_005622	TSS1500;TSS1500	0.3528	0.2155	0.4812	YES	0.3719	0.6898	NO	Control-like
cg06636541	4.35664e-08	0.00116356	0.507948	0.227962	-0.279977	chr17	79374515	-	chr17:79366806-79374742	Island	BAHCC1	NM_001080519	Body	0.4105	0.3751	0.7848	YES	0.1345	0.2708	NO	Control-like
cg06648759	6.94523e-05	0.0481254	0.528674	0.638062	0.109391	chr13	40892751	-		OpenSea				0.5761	0.4441	0.6349	YES	0.5801	0.6917	NO	Control-like
cg06693983	1.44433e-05	0.0211468	0.785239	0.898262	0.113011	chr19	55889216	-	chr19:55889005-55889476	Island	TMEM190	NM_139172	Body	0.8971	0.6038	0.8997	YES	0.818	0.9499	YES
cg06776107	4.58437e-06	0.0114538	0.508157	0.4013	-0.106859	chr2	170589819	-	chr2:170590189-170590899	N_Shore	KLHL23;PHOSPHO2-KLHL23	NM_144711;NM_001199290	TSS1500;5'UTR	0.3849	0.4523	0.5793	NO	0.3743	0.4333	YES	NCBRS-like
cg06794581	6.91201e-07	0.00405568	0.283348	0.4489	0.165557	chr5	72577357	-		OpenSea				0.3444	0.2112	0.3983	YES	0.3436	0.5307	YES
cg06937617	5.83656e-07	0.00367543	0.611535	0.747325	0.135787	chr10	134043362	-	chr10:134041499-134041784	S_Shore	STK32C	NM_173575	Body	0.7526	0.5017	0.7348	NO	0.6674	0.8115	YES	NCBRS-like
cg07016556	7.75441e-06	0.0141317	0.346374	0.492513	0.146129	chr17	79393532	+	chr17:79393341-79393742	Island	BAHCC1	NM_001080519	Body	0.3987	0.2495	0.4893	YES	0.4249	0.5764	NO	Control-like
cg07068761	3.23773e-07	0.00257311	0.376639	0.481488	0.104851	chr14	77505182	+		OpenSea				0.5048	0.3345	0.43	NO	0.4353	0.5095	YES	NCBRS-like
cg07304536	7.14767e-05	0.0486469	0.279717	0.413862	0.134146	chr16	86987635	-		OpenSea				0.3503	0.206	0.445	YES	0.3573	0.4608	NO	Control-like
cg07389616	4.7595e-05	0.0394682	0.67767	0.553238	-0.124438	chr1	87616901	-	chr1:87617692-87617986	N_Shore	LINC01140	NR_026989	Body	0.696	0.5389	0.7662	YES	0.4952	0.6682	NO	Control-like
cg07400692	9.92517e-06	0.0167478	0.664083	0.507375	-0.156703	chr20	21599928	-		OpenSea	LOC101929608	NR_109878	Body	0.59	0.5615	0.7589	YES	0.4028	0.6499	YES
cg07485417	4.70074e-05	0.039315	0.64857	0.5075	-0.141092	chr8	21882851	-	chr8:21882245-21882883	Island	NPM2	NM_182795	Body	0.5345	0.5243	0.7167	YES	0.4539	0.6038	YES
cg07494820	3.14881e-05	0.0321321	0.437804	0.564688	0.126871	chr7	100331598	-		OpenSea	ZAN;ZAN;ZAN;ZAN;ZAN	NM_003386;NM_173059;NR_111919;NR_111917;NR_111918	5'UTR;5'UTR;Body;Body;Body	0.4522	0.3083	0.5831	YES	0.4891	0.5997	NO	Control-like
cg07519229	2.21695e-05	0.027169	0.441639	0.3388	-0.102826	chr22	41486835	-	chr22:41487261-41489159	N_Shore				0.3743	0.3765	0.502	NO	0.2943	0.3972	YES	NCBRS-like
cg07571438	3.0012e-07	0.00249945	0.57343	0.369387	-0.204056	chr5	83477227	-		OpenSea	EDIL3;EDIL3	NM_001278642;NM_005711	Body;Body	0.3191	0.4175	0.637	NO	0.2705	0.4862	YES	NCBRS-like
cg07606234	6.01331e-06	0.0128658	0.680213	0.570225	-0.110002	chr14	24551147	+	chr14:24550317-24551148	Island	NRL	NM_006177	Body	0.6019	0.622	0.7535	NO	0.532	0.6437	YES	NCBRS-like
cg07652628	2.95019e-06	0.00859235	0.779765	0.924413	0.144667	chr12	53343514	+	chr12:53342805-53343162	S_Shore	KRT18;KRT18	NM_000224;NM_199187	Body;Body	0.8606	0.633	0.889	YES	0.8845	0.9485	NO	Control-like
cg07787313	2.45799e-05	0.0282006	0.33537	0.474375	0.139008	chr4	109087499	-	chr4:109087747-109090407	N_Shore	LEF1-AS1;LEF1;LEF1;LEF1;LEF1;LEF1	NR_029374;NM_001166119;NM_001166119;NM_001130714;NM_001130713;NM_016269	TSS1500;1stExon;5'UTR;Body;Body;Body	0.3682	0.2203	0.4419	YES	0.3941	0.6127	NO	Control-like
cg07823663	6.15907e-07	0.00378598	0.536443	0.680237	0.143801	chr10	17048761	-		OpenSea	CUBN	NM_001081	Body	0.5853	0.4527	0.6325	YES	0.6447	0.7213	NO	Control-like
cg07841419	1.85735e-05	0.0245904	0.269939	0.377062	0.107104	chr7	100331585	-		OpenSea	ZAN;ZAN;ZAN;ZAN;ZAN	NM_003386;NM_173059;NR_111919;NR_111917;NR_111918	5'UTR;5'UTR;Body;Body;Body	0.3216	0.1854	0.3665	YES	0.3001	0.4069	YES
cg07851807	5.63456e-06	0.0125104	0.524526	0.630812	0.106268	chr1	44024223	-		OpenSea	PTPRF;PTPRF	NM_130440;NM_002840	Body;Body	0.5829	0.4741	0.5886	YES	0.5858	0.665	NO	Control-like
cg07941045	2.39016e-05	0.0280506	0.17303	0.289175	0.116141	chr8	25242746	-		OpenSea	DOCK5	NM_024940	Body	0.2051	0.1108	0.2504	YES	0.1951	0.4653	YES
cg07948401	6.88162e-06	0.0135604	0.663152	0.77265	0.109488	chr19	49843689	-	chr19:49842654-49843628	S_Shore	CD37;CD37	NM_001040031;NM_001774	3'UTR;3'UTR	0.7612	0.5897	0.7279	NO	0.7307	0.8106	YES	NCBRS-like
cg07955064	2.99679e-05	0.0311973	0.653865	0.534275	-0.119573	chr16	17606673	+		OpenSea				0.6123	0.5763	0.7298	YES	0.4086	0.6129	YES
cg07976603	1.35736e-07	0.00193437	0.233435	0.343675	0.110243	chr19	10444506	-	chr19:10443688-10446022	Island	ICAM3;RAVER1	NM_002162;NM_133452	3'UTR;TSS200	0.3156	0.152	0.3105	NO	0.2558	0.3854	YES	NCBRS-like
cg07994345	1.10371e-05	0.0180002	0.754622	0.601288	-0.15335	chr7	19969042	-		OpenSea	LOC101927668	NR_110114	Body	0.7535	0.6845	0.8666	YES	0.4984	0.6646	NO	Control-like
cg08103496	2.90525e-05	0.0307208	0.467757	0.352612	-0.115132	chr12	1906917	-	chr12:1905277-1906765	S_Shore	CACNA2D4	NM_172364	Body	0.408	0.3878	0.537	YES	0.283	0.4282	YES
cg08106066	3.04595e-09	0.000214468	0.262387	0.434	0.171627	chr1	54941170	+	chr1:54940346-54940753	S_Shore				0.3563	0.1921	0.3209	NO	0.3836	0.5127	NO
cg08214927	3.68116e-07	0.00276809	0.880752	0.731513	-0.149231	chr14	91765824	+		OpenSea	CCDC88C	NM_001080414	Body	0.8236	0.8221	0.9434	YES	0.6554	0.8636	YES
cg08309687	2.6305e-05	0.0292307	0.515578	0.625938	0.110363	chr21	35320596	+		OpenSea				0.5117	0.4365	0.6088	YES	0.5183	0.7078	NO	Control-like
cg08310756	1.61387e-05	0.0224816	0.532413	0.6504	0.117993	chr16	79019230	+		OpenSea	WWOX;WWOX	NM_016373;NM_001291997	Body;Body	0.6194	0.4647	0.6292	YES	0.6218	0.7063	NO	Control-like
cg08417097	3.38991e-07	0.00262556	0.243843	0.344413	0.100562	chr1	41175199	-		OpenSea	NFYC;NFYC;NFYC;NFYC;NFYC;NFYC;NFYC	NM_001308115;NM_001142588;NM_001142587;NM_014223;NM_001142589;NM_001142590;NM_001308115	1stExon;5'UTR;5'UTR;5'UTR;5'UTR;5'UTR;5'UTR	0.2842	0.1628	0.3563	YES	0.2807	0.3735	YES
cg08433504	4.47038e-05	0.0383433	0.941887	0.778575	-0.163312	chr15	39872071	+	chr15:39872527-39873567	N_Shore	THBS1	NM_003246	TSS1500	0.6726	0.9025	0.973	NO	0.5628	0.9131	YES	NCBRS-like
cg08460812	2.26275e-05	0.0274694	0.479683	0.618738	0.139056	chr4	109087419	+	chr4:109087747-109090407	N_Shore	LOC641518;LEF1;LEF1;LEF1;LEF1	NR_029374;NM_001166119;NM_001130714;NM_001130713;NM_016269	TSS1500;Body;Body;Body;Body	0.5086	0.3452	0.5761	YES	0.544	0.7501	NO	Control-like
cg08485649	3.14822e-06	0.00886677	0.3737	0.601912	0.228206	chr10	134043654	-	chr10:134041499-134041784	S_Shore	STK32C	NM_173575	Body	0.4856	0.2187	0.4966	YES	0.5029	0.664	NO	Control-like
cg08506869	2.12422e-06	0.00759787	0.595287	0.748938	0.153639	chr8	48572447	-		OpenSea	KIAA0146	NM_001080394	Body	0.6433	0.5024	0.6758	YES	0.6087	0.8606	YES
cg08508763	1.00755e-06	0.00505496	0.347517	0.4865	0.138971	chr3	42201380	-		OpenSea	TRAK1;TRAK1	NM_014965;NM_001042646	TSS1500;Body	0.3931	0.2467	0.4629	YES	0.4395	0.5361	NO	Control-like
cg08548559	5.31548e-06	0.0123632	0.282835	0.455625	0.172796	chr22	31686097	-	chr22:31686636-31687371	N_Shore	PIK3IP1;PIK3IP1	NM_001135911;NM_052880	Body;Body	0.4179	0.178	0.4801	YES	0.4044	0.5202	YES
cg08590873	7.50282e-06	0.0139355	0.521887	0.335125	-0.186759	chr14	66963578	+		OpenSea	LINC00238;LINC00238;LINC00238;LINC00238;LINC00238;LINC00238	NR_110308;NR_110307;NR_024338;NR_110308;NR_110307;NR_024338	ExonBnd;ExonBnd;ExonBnd;Body;Body;Body	0.3952	0.4091	0.6157	NO	0.2114	0.4662	YES	NCBRS-like
cg08719380	2.18656e-06	0.0076979	0.603543	0.738487	0.13493	chr2	152830505	-		OpenSea	CACNB4;CACNB4;CACNB4;CACNB4	NM_000726;NM_001145798;NM_001005746;NM_001005747	Body;Body;Body;TSS200	0.7102	0.5315	0.6498	NO	0.6305	0.8117	YES	NCBRS-like
cg08762534	8.01499e-06	0.0143869	0.295852	0.174213	-0.121624	chr14	51411787	-	chr14:51410614-51411464	S_Shore	PYGL;PYGL	NM_002863;NM_001163940	TSS1500;TSS1500	0.1597	0.1877	0.4372	NO	0.1268	0.2073	YES	NCBRS-like
cg08777316	1.87604e-05	0.0245904	0.429617	0.246763	-0.182866	chr5	158531511	-	chr5:158531375-158531648	Island				0.358	0.3055	0.5879	YES	0.2124	0.3658	YES
cg08804892	1.40531e-05	0.0208513	0.360283	0.5205	0.160246	chr3	42201374	-		OpenSea	TRAK1;TRAK1	NM_014965;NM_001042646	TSS1500;Body	0.4224	0.2675	0.4891	YES	0.4416	0.5603	NO	Control-like
cg08935125	2.50382e-06	0.00808025	0.652213	0.50905	-0.143162	chr16	3068085	+	chr16:3067521-3068358	Island	CLDN6	NM_021195	5'UTR	0.5395	0.5804	0.7298	NO	0.4648	0.5893	YES	NCBRS-like
cg08975915	4.43241e-06	0.0111824	0.659278	0.7608	0.101524	chr12	90050928	-		OpenSea	ATP2B1;ATP2B1	NM_001001323;NM_001682	TSS1500;TSS1500	0.8092	0.597	0.7041	NO	0.6881	0.7986	NO
cg09012269	7.3854e-06	0.0138193	0.332322	0.437287	0.104971	chr10	77664790	+		OpenSea	C10orf11;C10orf11;C10orf11	NM_001305581;NR_131178;NM_032024	Body;Body;Body	0.3502	0.2508	0.3816	YES	0.3796	0.5058	NO	Control-like
cg09063663	2.9474e-05	0.0309348	0.50863	0.6087	0.10006	chr1	16484811	+	chr1:16481484-16482782	S_Shelf				0.5587	0.4632	0.598	YES	0.548	0.6593	YES
cg09081255	3.27777e-05	0.0329098	0.713787	0.594125	-0.119665	chr13	31408371	-		OpenSea				0.665	0.6232	0.8365	YES	0.5391	0.6819	YES
cg09113483	4.23057e-07	0.00304765	0.666887	0.42175	-0.24515	chr1	61517807	-	chr1:61519352-61519971	N_Shore				0.6062	0.4986	0.7767	YES	0.3479	0.4935	NO	Control-like
cg09152866	1.26315e-06	0.0055273	0.4836	0.646038	0.162433	chr6	11714562	-		OpenSea	C6orf105;C6orf105	NM_032744;NM_001143948	3'UTR;3'UTR	0.5715	0.3125	0.5999	YES	0.5677	0.6934	YES
cg09156714	1.84493e-10	4.76313e-05	0.290048	0.471175	0.181131	chr21	37110991	+		OpenSea				0.3828	0.2423	0.3507	NO	0.4231	0.5304	NO
cg09224452	2.58682e-06	0.00814046	0.216748	0.386675	0.169925	chr20	576394	-		OpenSea				0.3105	0.1635	0.2588	NO	0.2774	0.4884	YES	NCBRS-like
cg09245901	2.70524e-07	0.00249436	0.690109	0.83935	0.149234	chr6	132075947	-		OpenSea				0.7817	0.5919	0.7686	NO	0.781	0.8904	YES	NCBRS-like
cg09315367	3.21447e-05	0.0325874	0.768361	0.617788	-0.150579	chr19	10736006	-	chr19:10735999-10736396	Island	SLC44A2;SLC44A2	NM_020428;NM_001145056	TSS200;Body	0.6234	0.6841	0.852	NO	0.521	0.6728	YES	NCBRS-like
cg09507934	2.49898e-07	0.00241939	0.271574	0.4036	0.132026	chr7	102072549	-	chr7:102073605-102074334	N_Shore	ORAI2;ORAI2	NM_001126340;NM_032831	TSS1500;TSS1500	0.3436	0.1827	0.3363	NO	0.3236	0.4666	YES	NCBRS-like
cg09531402	4.0801e-05	0.0365332	0.585557	0.444013	-0.141558	chr14	66963821	+		OpenSea	LINC00238;LINC00238;LINC00238	NR_110308;NR_110307;NR_024338	Body;Body;Body	0.4845	0.474	0.6835	YES	0.3507	0.5624	YES
cg09612304	6.45476e-06	0.0130873	0.406491	0.630437	0.223952	chr6	153588652	-		OpenSea				0.6614	0.2355	0.5849	NO	0.556	0.7502	YES	NCBRS-like
cg09754197	5.81987e-05	0.0438484	0.69633	0.590625	-0.105705	chr6	7113738	+	chr6:7107075-7109854	S_Shelf	RREB1;RREB1;RREB1;RREB1	NM_001003700;NM_001003699;NM_001168344;NM_001003698	5'UTR;5'UTR;5'UTR;5'UTR	0.6873	0.6312	0.7869	YES	0.5644	0.6876	YES
cg09823288	2.22906e-06	0.00774196	0.639435	0.79515	0.155709	chr1	239552128	-	chr1:239550108-239551339	S_Shore				0.7628	0.5391	0.749	NO	0.7521	0.8858	YES	NCBRS-like
cg09846875	1.76233e-05	0.0236401	0.126322	0.264263	0.137951	chr7	143582630	+	chr7:143582125-143582610	S_Shore	FAM115A	NM_014719	5'UTR	0.1524	0.0599	0.2099	YES	0.1816	0.3339	NO	Control-like
cg09977126	2.55343e-06	0.00813863	0.336378	0.45125	0.114872	chr5	75599987	+		OpenSea	SV2C;SV2C	NM_014979;NM_001297716	Body;Body	0.3821	0.2384	0.4101	YES	0.4083	0.5187	NO	Control-like
cg10044623	5.23357e-05	0.0416864	0.713578	0.58125	-0.132338	chr21	37449414	+		OpenSea	LOC100133286	NR_040084	Body	0.6269	0.5627	0.862	YES	0.501	0.7314	YES
cg10076514	6.59209e-06	0.0132272	0.369139	0.481688	0.112584	chr13	107059926	+		OpenSea				0.4714	0.2999	0.4269	NO	0.4088	0.5155	YES	NCBRS-like
cg10123642	8.14897e-08	0.00164139	0.464113	0.5776	0.113476	chr1	38104517	-	chr1:38099677-38100864	S_Shelf				0.481	0.4181	0.5227	YES	0.5361	0.6109	NO	Control-like
cg10351869	3.84583e-05	0.03549	0.370909	0.158487	-0.212418	chr9	18057067	+		OpenSea				0.4508	0.1671	0.6278	YES	0.0776	0.241	NO	Control-like
cg10404112	1.35791e-07	0.00193437	0.760765	0.554812	-0.205947	chr9	571255	+		OpenSea	KANK1;KANK1;KANK1	NM_001256876;NM_001256877;NM_015158	5'UTR;5'UTR;5'UTR	0.6273	0.577	0.8751	YES	0.4952	0.6724	YES
cg10404749	2.48665e-06	0.00805843	0.444257	0.298088	-0.146158	chr22	38965841	+	chr22:38965733-38966196	Island	DMC1;DMC1;DMC1	NM_007068;NM_001278208;NR_103474	5'UTR;TSS1500;Body	0.3666	0.3738	0.5041	NO	0.246	0.3352	NO
cg10537450	1.93265e-09	0.00016632	0.421661	0.210225	-0.211466	chr1	147789973	-	chr1:147789652-147790094	Island				0.3817	0.3473	0.5372	YES	0.148	0.2782	NO	Control-like
cg10549018	1.15122e-05	0.0184224	0.542635	0.6462	0.10357	chr10	98176740	-		OpenSea	TLL2	NM_012465	Body	0.5044	0.4706	0.6054	YES	0.585	0.737	NO	Control-like
cg10556900	8.72709e-06	0.0153859	0.56957	0.673362	0.103812	chr6	163813653	+		OpenSea				0.6413	0.5269	0.6466	YES	0.6253	0.717	YES
cg10585061	2.83425e-06	0.00849479	0.602739	0.7151	0.112352	chr8	122796893	+		OpenSea				0.6332	0.4814	0.7273	YES	0.6708	0.7814	NO	Control-like
cg10637838	7.33418e-06	0.0138193	0.3031	0.201462	-0.101632	chr9	133856216	-		OpenSea				0.3004	0.2236	0.3956	YES	0.1633	0.2321	NO	Control-like
cg10662327	6.82515e-05	0.0477946	0.544074	0.654275	0.110205	chr9	127562983	+		OpenSea	OLFML2A;OLFML2A	NM_001282715;NM_182487	TSS200;Body	0.5838	0.4406	0.6637	YES	0.5351	0.7371	YES
cg10672754	2.76246e-05	0.029901	0.24827	0.376962	0.128694	chr18	56486327	+		OpenSea				0.343	0.1727	0.3446	YES	0.2764	0.4324	YES
cg10745242	7.45883e-06	0.0138871	0.599326	0.445837	-0.153503	chr6	54667780	-		OpenSea				0.6061	0.4592	0.6971	YES	0.3451	0.5658	NO	Control-like
cg10860819	7.20758e-05	0.0489257	0.472635	0.365025	-0.107595	chr12	40619282	-	chr12:40618355-40618913	S_Shore	LRRK2	NM_198578	Body	0.41	0.4043	0.6008	YES	0.3143	0.4289	YES
cg10938556	2.01227e-07	0.00233199	0.374052	0.231313	-0.142749	chr14	105126275	-	chr14:105126190-105126732	Island				0.2208	0.2657	0.4624	NO	0.1953	0.2578	YES	NCBRS-like
cg10965265	1.0497e-05	0.0174649	0.731083	0.569075	-0.162023	chr7	128306480	-		OpenSea				0.6487	0.6434	0.8173	YES	0.4298	0.6682	YES
cg10987850	4.81191e-06	0.0118692	0.434687	0.721775	0.287086	chr1	186051470	-		OpenSea	HMCN1;MIR548F1	NM_031935;NR_031642	Body;Body	0.6206	0.2291	0.585	NO	0.5715	0.8958	YES	NCBRS-like
cg11025974	1.7623e-06	0.00669087	0.484943	0.601337	0.116379	chr2	152830521	-		OpenSea	CACNB4;CACNB4;CACNB4;CACNB4	NM_000726;NM_001145798;NM_001005746;NM_001005747	Body;Body;Body;TSS200	0.5723	0.4395	0.526	NO	0.5217	0.6816	YES	NCBRS-like
cg11127124	5.65948e-05	0.0433061	0.63393	0.495863	-0.138082	chr3	173464335	-		OpenSea	NLGN1	NM_014932	Body	0.5523	0.5392	0.792	YES	0.4192	0.5416	NO	Control-like
cg11179009	3.3437e-05	0.0331597	0.478461	0.643125	0.164665	chr13	44880831	+		OpenSea				0.4589	0.335	0.5887	YES	0.5582	0.7801	NO	Control-like
cg11191166	6.94147e-05	0.0481254	0.689587	0.5505	-0.139115	chr8	125640733	+		OpenSea	MTSS1;MTSS1;MTSS1	NM_014751;NM_001282974;NM_001282971	Body;Body;Body	0.6396	0.5114	0.8262	YES	0.5153	0.5788	NO	Control-like
cg11354105	3.48687e-05	0.0337619	0.8514	0.729325	-0.122083	chr2	25475805	-	chr2:25475706-25475928	Island	DNMT3A;DNMT3A;DNMT3A	NM_022552;NM_153759;NM_175629	Body;TSS1500;Body	0.7811	0.7723	0.9082	YES	0.649	0.7942	YES
cg11384088	2.22781e-06	0.00774196	0.2884	0.423575	0.13518	chr9	13970245	+		OpenSea				0.3647	0.2211	0.3791	YES	0.3716	0.5213	NO	Control-like
cg11430077	4.35754e-06	0.0110656	0.13647	0.247463	0.110985	chr10	8099018	-	chr10:8100384-8100768	N_Shore	GATA3;GATA3	NM_001002295;NM_002051	Body;Body	0.1388	0.083	0.1985	YES	0.1896	0.3123	NO	Control-like
cg11499091	3.8474e-06	0.0101703	0.200948	0.308337	0.1074	chr17	78735302	-		OpenSea	RPTOR;RPTOR	NM_001163034;NM_020761	Body;Body	0.2675	0.1493	0.2663	NO	0.1954	0.4587	YES	NCBRS-like
cg11507178	3.42454e-09	0.000221032	0.159943	0.270075	0.110135	chr11	118781515	+	chr11:118781060-118781732	Island	BCL9L;BCL9L	NM_182557;NM_182557	1stExon;5'UTR	0.1762	0.1275	0.2142	YES	0.2228	0.3125	NO	Control-like
cg11559198	1.34878e-06	0.00580365	0.599309	0.709825	0.110509	chr2	232348794	-	chr2:232348216-232348866	Island				0.7255	0.4769	0.7172	NO	0.6151	0.817	YES	NCBRS-like
cg11805414	2.40165e-05	0.0280941	0.666709	0.541225	-0.125482	chr4	43132510	-		OpenSea				0.6719	0.5778	0.775	YES	0.4711	0.5873	NO	Control-like
cg11980800	3.11205e-06	0.00882913	0.462165	0.5961	0.133929	chr1	9748107	+	chr1:9749295-9750228	N_Shore	PIK3CD	NM_005026	5'UTR	0.5502	0.3764	0.5507	YES	0.5595	0.6485	NO	Control-like
cg11987802	3.99953e-06	0.010395	0.644735	0.53165	-0.113089	chr11	47529924	+		OpenSea	CUGBP1	NM_006560	5'UTR	0.6367	0.5526	0.7222	YES	0.4994	0.5615	NO	Control-like
cg12068280	1.24762e-06	0.00551793	0.580974	0.681087	0.100098	chr19	46804528	+	chr19:46806998-46807617	N_Shelf	HIF3A;HIF3A	NM_022462;NM_152795	5'UTR;Body	0.6317	0.526	0.6478	YES	0.633	0.7203	NO	Control-like
cg12148955	3.13075e-05	0.0320565	0.475839	0.351612	-0.124244	chr2	225809244	+		OpenSea	DOCK10;DOCK10	NM_001290263;NM_014689	Body;Body	0.4765	0.3696	0.6788	YES	0.3198	0.4125	NO	Control-like
cg12155547	1.70789e-06	0.00659492	0.387083	0.276375	-0.110716	chr11	65194965	-	chr11:65190824-65191058	S_Shelf				0.2487	0.2914	0.4505	NO	0.259	0.2975	NO
cg12165223	5.36222e-07	0.00354273	0.717483	0.575225	-0.142223	chr8	980196	+	chr8:977625-978351	S_Shore				0.7044	0.6283	0.8082	YES	0.5134	0.618	NO	Control-like
cg12371924	3.22347e-05	0.0326191	0.764613	0.615187	-0.1494	chr12	25102469	+	chr12:25101607-25102073	S_Shore	BCAT1	NM_005504	TSS200	0.6967	0.6745	0.8725	YES	0.5689	0.6808	NO	Control-like
cg12405265	7.17682e-06	0.0137249	0.673361	0.555175	-0.118178	chr1	24655961	-		OpenSea	GRHL3;GRHL3;GRHL3	NM_198173;NM_198174;NM_021180	Body;5'UTR;Body	0.6221	0.5935	0.762	YES	0.5268	0.6046	NO	Control-like
cg12596400	3.28084e-11	1.27054e-05	0.567143	0.717037	0.14988	chr16	49767280	-		OpenSea	ZNF423;ZNF423	NM_015069;NM_001271620	Body;5'UTR	0.6895	0.4939	0.6457	NO	0.6489	0.7502	YES	NCBRS-like
cg12823839	5.51662e-06	0.0124805	0.297822	0.425463	0.12763	chr7	155175340	-	chr7:155174128-155175248	S_Shore				0.3755	0.2359	0.3906	YES	0.3635	0.5002	YES
cg12910977	2.02943e-05	0.0259379	0.522983	0.648125	0.125121	chr5	138207492	-		OpenSea	LRRTM2;CTNNA1;CTNNA1;CTNNA1;CTNNA1	NM_015564;NM_001290307;NM_001903;NM_001290309;NM_001290310	3'UTR;Body;Body;Body;Body	0.6354	0.3246	0.6416	YES	0.5231	0.7515	YES
cg12951216	1.0624e-05	0.0175191	0.448087	0.615513	0.167431	chr14	62339469	-		OpenSea				0.5514	0.3069	0.5942	YES	0.5607	0.7126	NO	Control-like
cg12968684	1.17946e-09	0.000130503	0.683196	0.8365	0.153286	chr5	158246281	-		OpenSea	EBF1;EBF1;EBF1	NM_001290360;NM_024007;NM_182708	Body;Body;Body	0.8019	0.6107	0.7391	NO	0.7894	0.8576	YES	NCBRS-like
cg12978573	5.12512e-06	0.0122857	0.427317	0.603287	0.175975	chr2	53429582	+		OpenSea				0.5674	0.3046	0.5091	NO	0.5711	0.6794	NO
cg13029400	1.14268e-05	0.0183236	0.847713	0.949875	0.102163	chr3	141087190	-		OpenSea	ZBTB38	NM_001080412	5'UTR	0.9282	0.7826	0.9697	YES	0.9273	0.9717	YES
cg13212668	2.44294e-05	0.0281274	0.793722	0.62535	-0.168357	chr20	59928453	-		OpenSea	CDH4	NM_001794	Body	0.6804	0.6983	0.8605	NO	0.5172	0.774	YES	NCBRS-like
cg13293618	7.22957e-06	0.0137917	0.348039	0.460288	0.112237	chr11	69286340	-	chr11:69285724-69286479	Island				0.343	0.2774	0.4194	YES	0.4025	0.5166	NO	Control-like
cg13499923	3.78176e-05	0.0352473	0.632322	0.738912	0.106605	chr1	108594260	-		OpenSea				0.6189	0.5016	0.7441	YES	0.694	0.7837	NO	Control-like
cg13512987	3.87385e-07	0.00288498	0.247404	0.38395	0.136556	chr12	6898785	-		OpenSea	CD4;CD4	NM_000616;NM_000616	5'UTR;1stExon	0.2483	0.2062	0.3329	YES	0.2841	0.444	NO	Control-like
cg13536265	6.2126e-06	0.0129984	0.389765	0.494488	0.104718	chr14	24836539	+	chr14:24837872-24838324	N_Shore	NFATC4;NFATC4	NM_001136022;NM_004554	Body;TSS1500	0.4772	0.3214	0.47	NO	0.43	0.5537	YES	NCBRS-like
cg13622355	2.46172e-07	0.00241939	0.469626	0.572462	0.102828	chr8	37495279	-		OpenSea				0.5202	0.4015	0.5176	NO	0.5381	0.5949	NO
cg13640690	3.946e-05	0.0359137	0.36187	0.527088	0.165212	chr9	92277007	-		OpenSea	LOC100129066	NR_024280	Body	0.3567	0.2597	0.5424	YES	0.4466	0.6931	NO	Control-like
cg13710969	4.28903e-07	0.00304765	0.636978	0.800975	0.163984	chr17	79393463	-	chr17:79393341-79393742	Island	BAHCC1	NM_001080519	Body	0.6273	0.5756	0.7671	YES	0.6715	0.8853	NO	Control-like
cg13730497	9.74051e-06	0.0164912	0.644035	0.516988	-0.127066	chr14	21494253	+	chr14:21492735-21494270	Island	NDRG2;NDRG2;NDRG2;NDRG2;NDRG2;NDRG2;NDRG2;NDRG2;NDRG2;NDRG2;NDRG2;NDRG2;NDRG2;NDRG2	NM_001282214;NM_001282213;NM_201541;NM_201540;NM_201539;NM_201538;NM_001282216;NM_001282212;NM_001282215;NM_201537;NM_201536;NM_201535;NM_016250;NM_001282211	TSS1500;TSS1500;TSS1500;TSS1500;TSS1500;TSS1500;TSS1500;TSS1500;TSS1500;TSS1500;TSS1500;TSS1500;TSS1500;Body	0.5337	0.5944	0.7117	NO	0.4663	0.5889	YES	NCBRS-like
cg13859764	3.42446e-06	0.0094872	0.388787	0.619087	0.2303	chr4	141084305	-		OpenSea				0.5227	0.2657	0.6145	YES	0.5653	0.6615	NO	Control-like
cg14015156	5.83502e-06	0.0127296	0.74927	0.621225	-0.128038	chr10	121011103	-		OpenSea	GRK5	NM_005308	Body	0.6975	0.619	0.806	YES	0.5854	0.6716	NO	Control-like
cg14035368	2.45885e-09	0.000190443	0.733317	0.941863	0.208558	chr9	139258938	+	chr9:139257842-139259075	Island	CARD9;CARD9;DNLZ	NM_052814;NM_052813;NM_001080849	Body;Body;TSS1500	0.7518	0.576	0.8413	YES	0.9024	0.9795	NO	Control-like
cg14076729	2.99877e-07	0.00249945	0.55113	0.676263	0.125116	chr1	38126628	+		OpenSea				0.5636	0.4881	0.639	YES	0.6702	0.6857	NO	Control-like
cg14099457	2.07273e-07	0.00233199	0.559048	0.784175	0.225126	chr3	49170794	-		OpenSea	LAMB2	NM_002292	TSS200	0.5097	0.3729	0.7385	YES	0.6979	0.8496	NO	Control-like
cg14205511	1.97961e-06	0.00723232	0.551361	0.721187	0.169823	chr8	48572137	+		OpenSea	SPIDR;SPIDR;SPIDR;SPIDR	NR_104581;NM_001080394;NM_001282916;NM_001282919	Body;Body;Body;Body	0.6355	0.4429	0.6206	NO	0.5512	0.8298	YES	NCBRS-like
cg14242936	3.97502e-05	0.0360453	0.498843	0.661088	0.162237	chr12	52404134	-	chr12:52400467-52401696	S_Shelf	GRASP	NM_181711	Body	0.5047	0.3686	0.6232	YES	0.5929	0.7469	NO	Control-like
cg14251889	1.04242e-05	0.0174004	0.424483	0.316387	-0.108096	chr1	245785119	+		OpenSea	KIF26B	NM_018012	Body	0.3914	0.3242	0.4891	YES	0.2949	0.3693	NO	Control-like
cg14276580	3.47796e-06	0.0094872	0.297396	0.420913	0.123505	chr13	40527020	+		OpenSea				0.3766	0.208	0.3963	YES	0.3735	0.4505	YES
cg14284554	9.25779e-06	0.016077	0.757222	0.606738	-0.150488	chr1	206810354	+	chr1:206808523-206809187	S_Shore	DYRK3;DYRK3	NM_003582;NM_001004023	Body;Body	0.7486	0.7105	0.8308	YES	0.5251	0.6722	NO	Control-like
cg14347274	1.56776e-07	0.00201529	0.348696	0.529725	0.181033	chr12	66459516	-		OpenSea				0.4221	0.2411	0.4338	YES	0.4237	0.5737	NO	Control-like
cg14351425	8.44347e-06	0.0149992	0.167278	0.267475	0.100191	chr10	120968739	-	chr10:120966127-120967623	S_Shore	GRK5	NM_005308	Body	0.224	0.08	0.2802	YES	0.1576	0.3161	YES
cg14374799	6.55684e-05	0.0465909	0.64263	0.531787	-0.110825	chr8	21882942	+	chr8:21882245-21882883	S_Shore	NPM2	NM_182795	Body	0.5599	0.5558	0.7246	YES	0.4939	0.608	YES
cg14418756	6.75532e-05	0.0474429	0.342609	0.520075	0.177461	chr10	134043618	-	chr10:134041499-134041784	S_Shore	STK32C	NM_173575	Body	0.4607	0.1669	0.4344	NO	0.4675	0.5549	NO
cg14669921	3.4502e-07	0.0026458	0.256748	0.386313	0.129563	chr2	54015318	-	chr2:54013801-54014498	S_Shore	LOC100302652;ERLEC1;ASB3;ASB3;ERLEC1;ERLEC1	NM_001164165;NM_001127397;NM_016115;NM_145863;NM_001127398;NM_015701	Body;Body;TSS1500;TSS1500;Body;Body	0.3737	0.1471	0.3679	NO	0.2798	0.4412	YES	NCBRS-like
cg14686645	3.32232e-05	0.0330746	0.497117	0.656337	0.159194	chr17	42452426	+		OpenSea	ITGA2B	NM_000419	Body	0.6292	0.3535	0.5753	NO	0.5225	0.7532	YES	NCBRS-like
cg14711997	2.84055e-05	0.0303472	0.544096	0.708413	0.164327	chr7	150652864	+	chr7:150652807-150653080	Island	KCNH2;KCNH2;KCNH2;KCNH2	NM_172057;NM_172056;NM_000238;NM_172057	5'UTR;Body;Body;1stExon	0.7499	0.3832	0.6781	NO	0.6627	0.7522	YES	NCBRS-like
cg14716990	4.85141e-05	0.0398426	0.376387	0.206587	-0.169792	chr10	129533731	+	chr10:129534410-129537366	N_Shore				0.5401	0.1653	0.511	NO	0.0964	0.2815	NO
cg14732054	1.79258e-06	0.00670974	0.830865	0.675175	-0.155711	chr1	44878229	+		OpenSea	RNF220	NM_018150	Body	0.8346	0.7463	0.9169	YES	0.6178	0.7757	NO	Control-like
cg14749573	2.92983e-06	0.00859235	0.534387	0.64555	0.111164	chr4	33151488	+		OpenSea				0.6036	0.4632	0.5984	NO	0.571	0.7175	YES	NCBRS-like
cg14780807	4.40451e-06	0.0111483	0.577874	0.762663	0.184778	chr10	131103499	+		OpenSea				0.6914	0.4325	0.8116	YES	0.7038	0.8007	NO	Control-like
cg14834925	4.91939e-06	0.0120195	0.416943	0.570788	0.153845	chr5	124142396	-		OpenSea				0.4706	0.3091	0.5386	YES	0.5088	0.6275	NO	Control-like
cg14943355	6.42847e-06	0.0130873	0.562274	0.443812	-0.11848	chr12	3980704	-	chr12:3982246-3982708	N_Shore	PARP11;PARP11;PARP11;PARP11	NM_001286522;NM_001286521;NR_104461;NM_020367	5'UTR;5'UTR;Body;Body	0.5067	0.4582	0.659	YES	0.3724	0.467	NO	Control-like
cg14957346	2.22805e-07	0.00233199	0.72327	0.609912	-0.113363	chr17	39943439	+	chr17:39942175-39943176	S_Shore	JUP;JUP	NM_002230;NM_021991	TSS1500;TSS1500	0.6226	0.6914	0.7874	NO	0.5676	0.6546	YES	NCBRS-like
cg14982653	2.37089e-05	0.0280107	0.73913	0.634713	-0.104383	chr15	99524416	-		OpenSea	PGPEP1L;PGPEP1L	NM_001102612;NM_001167902	Body;5'UTR	0.7308	0.6779	0.819	YES	0.574	0.6971	NO	Control-like
cg15016771	7.2424e-07	0.00418612	0.261374	0.442275	0.180878	chr2	235403218	-	chr2:235404502-235406541	N_Shore	ARL4C;ARL4C	NM_005737;NM_005737	3'UTR;1stExon	0.3446	0.1687	0.3912	YES	0.3239	0.5661	YES
cg15051432	4.03925e-06	0.0104283	0.233487	0.34465	0.111156	chr3	99929690	+		OpenSea				0.3439	0.1655	0.326	NO	0.2602	0.4346	YES	NCBRS-like
cg15051463	1.69677e-05	0.0231053	0.208522	0.334525	0.126004	chr12	81602112	+		OpenSea	ACSS3	NM_024560	Body	0.2304	0.1515	0.3141	YES	0.2677	0.3701	NO	Control-like
cg15053629	5.06819e-07	0.00350484	0.27633	0.1704	-0.105916	chr11	70827419	+		OpenSea	SHANK2	NM_012309	Body	0.1803	0.2005	0.3608	NO	0.1307	0.2166	YES	NCBRS-like
cg15119262	1.87703e-06	0.00695599	0.311765	0.184862	-0.126919	chr11	70827457	-		OpenSea	SHANK2	NM_012309	Body	0.2229	0.2109	0.4379	YES	0.1292	0.2237	YES
cg15136191	3.37944e-07	0.00262556	0.680626	0.5623	-0.118314	chr5	45399249	-		OpenSea	HCN1	NM_021072	Body	0.6402	0.5947	0.7303	YES	0.5302	0.5914	NO	Control-like
cg15171911	5.89445e-05	0.0442119	0.53793	0.421063	-0.116858	chr18	53068921	+		OpenSea	TCF4;TCF4	NM_001083962;NM_003199	Body;Body	0.4861	0.4403	0.6251	YES	0.3811	0.4474	NO	Control-like
cg15182635	5.85386e-05	0.0439761	0.343426	0.196587	-0.146835	chr10	77165167	+	chr10:77155128-77169600	Island	C10orf41;C10orf41	NR_024421;NR_024422	Body;Body	0.3405	0.2472	0.466	YES	0.1496	0.2979	NO	Control-like
cg15297220	2.90847e-07	0.00249945	0.412809	0.267663	-0.145158	chr4	134589655	+		OpenSea				0.3808	0.3106	0.4801	YES	0.2108	0.312	NO	Control-like
cg15442037	8.9806e-06	0.0157013	0.520452	0.64075	0.120302	chr11	69286293	+	chr11:69285724-69286479	Island				0.5647	0.4419	0.5931	YES	0.5744	0.7008	NO	Control-like
cg15447234	5.91513e-06	0.0127615	0.618443	0.499812	-0.118611	chr8	137501281	+		OpenSea				0.5877	0.5261	0.7162	YES	0.4543	0.5224	NO	Control-like
cg15620905	4.70069e-05	0.039315	0.624578	0.726762	0.102197	chr1	44024150	-		OpenSea	PTPRF;PTPRF	NM_002840;NM_130440	Body;Body	0.6385	0.5143	0.738	YES	0.6902	0.7862	NO	Control-like
cg15651087	9.6815e-08	0.00178851	0.816374	0.71295	-0.103428	chr18	37993359	+		OpenSea				0.7483	0.7604	0.8548	NO	0.652	0.7638	YES	NCBRS-like
cg15742245	7.03967e-05	0.0483411	0.828478	0.696562	-0.131899	chr19	43857717	+		OpenSea	CD177	NM_020406	TSS200	0.763	0.6929	0.9094	YES	0.6531	0.8018	YES
cg15817199	1.3511e-05	0.0206397	0.659678	0.78215	0.122469	chr14	22938722	+		OpenSea				0.778	0.5663	0.7527	NO	0.7291	0.8436	YES	NCBRS-like
cg15830864	1.45428e-05	0.0211787	0.770126	0.582287	-0.187845	chr1	44877749	+	chr1:44871109-44874047	S_Shelf	RNF220	NM_018150	5'UTR	0.8009	0.6565	0.8944	YES	0.514	0.7089	NO	Control-like
cg15920975	1.01162e-06	0.00505496	0.403357	0.295175	-0.108176	chr11	65194933	-	chr11:65190824-65191058	S_Shelf				0.2941	0.3127	0.5315	NO	0.2805	0.3193	YES	NCBRS-like
cg16031250	1.11155e-07	0.00185913	0.575178	0.71345	0.138267	chr5	135365012	-	chr5:135364507-135365036	Island	TGFBI	NM_000358	Body	0.6136	0.5109	0.6544	YES	0.6667	0.7558	NO	Control-like
cg16156123	3.25313e-05	0.0328136	0.678283	0.574912	-0.103375	chr3	2208597	+		OpenSea	CNTN4	NM_175607	5'UTR	0.5754	0.596	0.7707	NO	0.476	0.6584	YES	NCBRS-like
cg16368519	8.49135e-06	0.0150497	0.33333	0.456137	0.122811	chr7	872104	-		OpenSea	SUN1;SUN1;SUN1;SUN1;SUN1	NM_001130965;NM_001171946;NM_001171944;NM_025154;NM_001171945	TSS200;5'UTR;5'UTR;5'UTR;Body	0.4186	0.2566	0.438	YES	0.3628	0.5063	YES
cg16410401	9.01877e-06	0.0157325	0.700013	0.8379	0.137877	chr10	3524562	-		OpenSea	LOC105376360	NR_131187	Body	0.8708	0.4627	0.8347	NO	0.8024	0.8767	YES	NCBRS-like
cg16478852	3.1236e-05	0.0320565	0.738365	0.859862	0.12149	chr2	166789623	+		OpenSea	TTC21B;TTC21B-AS1;TTC21B-AS1	NM_024753;NR_038983;NR_038984	Body;TSS1500;TSS1500	0.846	0.6185	0.8592	YES	0.7896	0.8935	YES
cg16624888	2.12118e-05	0.0265473	0.40533	0.516487	0.111172	chr12	109711141	-		OpenSea				0.5305	0.3259	0.4961	NO	0.4096	0.563	YES	NCBRS-like
cg16779839	1.09324e-06	0.00518648	0.222761	0.0771875	-0.145556	chr17	79374327	-	chr17:79366806-79374742	Island	BAHCC1	NM_001080519	Body	0.1411	0.1002	0.3686	YES	0.0465	0.1112	NO	Control-like
cg16810343	1.2303e-06	0.00548412	0.477526	0.367362	-0.110167	chr7	75898970	+	chr7:75896510-75896944	S_Shelf	SRRM3	NM_001110199	Body	0.5201	0.4233	0.5684	YES	0.2929	0.4284	NO	Control-like
cg16847377	1.63279e-06	0.00640229	0.626448	0.7552	0.128765	chr4	3370988	+	chr4:3374733-3374998	N_Shelf	RGS12;RGS12;RGS12	NM_198227;NM_002926;NM_198229	TSS1500;Body;Body	0.6713	0.5233	0.6917	YES	0.6909	0.8436	NO	Control-like
cg16867568	1.21264e-06	0.00546488	0.392965	0.245787	-0.147168	chr19	42471655	-		OpenSea	ATP1A3;ATP1A3;ATP1A3	NM_001256213;NM_152296;NM_001256214	Body;Body;Body	0.382	0.2464	0.4546	YES	0.2151	0.3282	NO	Control-like
cg16886175	9.65352e-06	0.0164912	0.605209	0.4828	-0.122424	chr7	114562063	-	chr7:114562170-114563193	N_Shore	MDFIC;MDFIC;MDFIC	NM_001166345;NM_001166346;NM_199072	TSS200;TSS200;TSS200	0.4778	0.5383	0.7283	NO	0.4264	0.5498	YES	NCBRS-like
cg16928454	2.59887e-06	0.00814046	0.583939	0.472687	-0.111269	chr4	55523124	+	chr4:55523409-55525297	N_Shore	KIT;KIT	NM_000222;NM_001093772	TSS1500;TSS1500	0.5628	0.5224	0.6402	YES	0.4204	0.515	NO	Control-like
cg17095240	4.80121e-05	0.0396021	0.353887	0.488075	0.13417	chr7	21891461	+		OpenSea	DNAH11	NM_001277115	Body	0.4408	0.2631	0.4316	NO	0.3881	0.545	YES	NCBRS-like
cg17111492	5.3392e-06	0.0123812	0.561726	0.439863	-0.121863	chr16	31356006	+		OpenSea				0.5184	0.4995	0.6536	YES	0.3433	0.5097	NO	Control-like
cg17124794	2.30709e-05	0.0277156	0.530983	0.6777	0.146702	chr2	105562481	+		OpenSea	LOC102724691	NR_110603	Body	0.5146	0.4199	0.6525	YES	0.6235	0.7651	NO	Control-like
cg17149103	1.18448e-05	0.0188379	0.800026	0.67255	-0.127474	chr1	147789480	+	chr1:147789652-147790094	N_Shore				0.7794	0.726	0.8674	YES	0.5866	0.7459	NO	Control-like
cg17221830	3.99303e-05	0.0360453	0.747613	0.5676	-0.18001	chr6	43064699	-		OpenSea	PTK7;PTK7;PTK7;PTK7;PTK7;PTK7;PTK7	NR_072998;NR_072997;NM_002821;NM_152882;NM_152881;NM_152880;NM_001270398	Body;Body;Body;Body;Body;Body;Body	0.7473	0.6555	0.8631	YES	0.5143	0.6346	NO	Control-like
cg17256908	2.09468e-05	0.026423	0.677696	0.835525	0.157825	chr21	44094980	+		OpenSea	PDE9A;PDE9A;PDE9A;PDE9A;PDE9A;PDE9A;PDE9A;PDE9A;PDE9A;PDE9A;PDE9A;PDE9A;PDE9A;PDE9A;PDE9A;PDE9A;PDE9A;PDE9A;PDE9A;PDE9A	NM_001001576;NM_001001580;NM_001001572;NM_001001579;NM_001001584;NM_001001585;NM_001001573;NM_002606;NM_001001570;NM_001001574;NM_001001569;NM_001001568;NM_001001567;NM_001001583;NM_001001582;NM_001001581;NM_001001575;NM_001001578;NM_001001577;NM_001001571	5'UTR;5'UTR;5'UTR;5'UTR;5'UTR;5'UTR;5'UTR;Body;Body;Body;Body;Body;Body;Body;Body;Body;Body;Body;Body;Body	0.7797	0.524	0.7927	YES	0.7579	0.8871	YES
cg17330838	2.2887e-06	0.00781112	0.528491	0.6507	0.122196	chr11	57267101	+	chr11:57267006-57267316	Island	SLC43A1	NM_003627	Body	0.5182	0.4521	0.6406	YES	0.6012	0.7257	NO	Control-like
cg17389988	9.69317e-06	0.0164912	0.375439	0.4796	0.104178	chr7	40740924	+		OpenSea	C7orf10	NM_024728	Body	0.4081	0.3115	0.4339	YES	0.4033	0.5415	YES
cg17416215	1.91542e-07	0.00231802	0.7245	0.597675	-0.126826	chr4	63154686	+		OpenSea				0.7576	0.6731	0.7986	YES	0.5409	0.6673	NO	Control-like
cg17569842	1.07293e-06	0.00518648	0.423417	0.5561	0.132698	chr4	3371566	-	chr4:3374733-3374998	N_Shelf	RGS12;RGS12;RGS12	NM_198229;NM_198227;NM_002926	Body;TSS200;Body	0.4592	0.3708	0.5011	YES	0.5063	0.6277	NO	Control-like
cg17594256	3.43355e-05	0.0336257	0.703752	0.577125	-0.12662	chr13	46014654	+		OpenSea				0.6819	0.6066	0.7834	YES	0.5247	0.6911	YES
cg17619755	1.46277e-06	0.00609109	0.552074	0.715612	0.163546	chr6	31760629	+	chr6:31763240-31763905	N_Shelf	VARS	NM_006295	Body	0.4745	0.4419	0.6442	YES	0.6643	0.7691	NO	Control-like
cg17691598	1.54333e-06	0.00622894	0.561613	0.446738	-0.114877	chr17	39943414	+	chr17:39942175-39943176	S_Shore	JUP;JUP	NM_021991;NM_002230	TSS1500;TSS1500	0.4929	0.502	0.6371	NO	0.4082	0.4935	YES	NCBRS-like
cg17749083	5.84483e-06	0.0127296	0.81817	0.706538	-0.111627	chr2	242242243	-		OpenSea	HDLBP	NM_005336	5'UTR	0.7895	0.7657	0.8583	YES	0.6491	0.7751	NO	Control-like
cg17758563	3.88753e-06	0.0102067	0.238291	0.355512	0.117208	chr6	16323116	-	chr6:16326950-16327781	N_Shelf	ATXN1;ATXN1	NM_001128164;NM_000332	Body;Body	0.3338	0.1547	0.3165	NO	0.2887	0.4546	YES	NCBRS-like
cg18043514	2.55777e-05	0.0287108	0.815204	0.703488	-0.111703	chr5	158531132	+	chr5:158531375-158531648	N_Shore				0.7666	0.7278	0.8683	YES	0.6679	0.7537	NO	Control-like
cg18081258	1.87597e-05	0.0245904	0.539796	0.418763	-0.121047	chr14	21494161	-	chr14:21492735-21494270	Island	NDRG2;NDRG2;NDRG2;NDRG2;NDRG2;NDRG2;NDRG2;NDRG2	NM_201539;NM_201535;NM_201538;NM_201541;NM_201540;NM_201536;NM_016250;NM_201537	TSS1500;TSS1500;TSS1500;TSS1500;TSS1500;TSS1500;TSS1500;TSS1500	0.4456	0.4759	0.6406	NO	0.3778	0.4944	YES	NCBRS-like
cg18102862	4.03408e-10	6.34046e-05	0.127796	0.381125	0.253333	chr6	119030323	+		OpenSea	CEP85L	NM_001178035	5'UTR	0.2983	0.064	0.1956	NO	0.2812	0.4825	YES	NCBRS-like
cg18140268	4.85608e-05	0.0398426	0.64087	0.426588	-0.214282	chr1	147781827	+	chr1:147782066-147782473	N_Shore				0.4326	0.4736	0.8428	NO	0.2969	0.5646	YES	NCBRS-like
cg18280057	1.06311e-05	0.0175191	0.872891	0.750762	-0.122133	chr8	125741158	+	chr8:125739685-125741266	Island	MTSS1	NM_014751	TSS1500	0.8452	0.8234	0.9205	YES	0.6907	0.8159	NO	Control-like
cg18334681	6.66717e-06	0.0133433	0.145104	0.250175	0.10506	chr6	132066129	+		OpenSea	ENPP3	NM_005021	Body	0.2017	0.1038	0.1805	NO	0.2021	0.3292	NO
cg18382305	6.38484e-07	0.00385643	0.710865	0.583863	-0.127018	chr18	31021065	+	chr18:31020510-31020847	S_Shore	C18orf34;C18orf34	NM_198995;NM_001105528	TSS1500;TSS1500	0.6348	0.6686	0.7621	NO	0.5356	0.6151	NO
cg18415822	8.52298e-09	0.000412576	0.243248	0.545725	0.30246	chr7	155857781	+	chr7:155856030-155856349	S_Shore				0.2909	0.1794	0.333	YES	0.4284	0.7755	NO	Control-like
cg18498241	6.19842e-06	0.0129984	0.3952	0.526375	0.131188	chr11	69286352	-	chr11:69285724-69286479	Island				0.3822	0.3243	0.4909	YES	0.4602	0.5961	NO	Control-like
cg18681014	2.91648e-07	0.00249945	0.427396	0.572338	0.144952	chr14	105660876	+	chr14:105662777-105663403	N_Shore				0.461	0.3533	0.5262	YES	0.5165	0.6061	NO	Control-like
cg18689454	1.12004e-05	0.0181484	0.537748	0.657237	0.119493	chr21	45705694	-	chr21:45705428-45706044	Island	AIRE	NM_000383	TSS200	0.5748	0.4376	0.6723	YES	0.652	0.7064	NO	Control-like
cg18694763	3.20897e-07	0.00257311	0.726057	0.614925	-0.111142	chr10	56562158	+		OpenSea	PCDH15;PCDH15;PCDH15;PCDH15;PCDH15;PCDH15;PCDH15;PCDH15;PCDH15;PCDH15;PCDH15;PCDH15	NM_001142772;NM_001142770;NM_001142763;NM_001142768;NM_001142767;NM_001142766;NM_033056;NM_001142773;NM_001142765;NM_001142771;NM_001142764;NM_001142769	TSS1500;TSS1500;TSS1500;TSS1500;TSS1500;TSS1500;TSS1500;TSS1500;TSS1500;TSS1500;TSS1500;TSS1500	0.6845	0.6446	0.7967	YES	0.553	0.6739	NO	Control-like
cg18747276	1.09371e-06	0.00518648	0.847683	0.7304	-0.117264	chr22	29193159	-	chr22:29196082-29196962	N_Shelf	XBP1;XBP1	NM_001079539;NM_005080	Body;Body	0.8031	0.7909	0.9138	YES	0.6886	0.8272	YES
cg18755903	2.43088e-05	0.0281274	0.40067	0.287525	-0.113151	chr11	117052144	-	chr11:117049399-117050234	S_Shore	SIDT2;SIDT2	NM_001040455;NM_001040455	ExonBnd;Body	0.3658	0.3305	0.5369	YES	0.256	0.3668	YES
cg18816534	3.43072e-05	0.0336257	0.444404	0.564975	0.120585	chr5	158385443	-		OpenSea	EBF1	NM_024007	Body	0.5172	0.327	0.5226	YES	0.5002	0.6417	YES
cg18817678	2.70391e-05	0.0296024	0.530983	0.679487	0.148516	chr22	45035105	-		OpenSea				0.6345	0.4177	0.6077	NO	0.6115	0.7096	YES	NCBRS-like
cg18842333	1.12362e-06	0.0052338	0.29703	0.169563	-0.127453	chr11	68909191	-		OpenSea				0.1881	0.215	0.3999	NO	0.144	0.2052	YES	NCBRS-like
cg18928066	2.36385e-05	0.0280107	0.604778	0.372612	-0.232154	chr1	45279037	-	chr1:45278765-45279644	Island	BTBD19;BTBD19	NM_001136537;NM_001136537	Body;ExonBnd	0.4338	0.4517	0.7991	NO	0.2899	0.4647	YES	NCBRS-like
cg18951390	2.48751e-05	0.0282912	0.324543	0.44185	0.117294	chr17	78735268	-		OpenSea	RPTOR;RPTOR	NM_001163034;NM_020761	Body;Body	0.4589	0.2222	0.5177	YES	0.3311	0.5738	YES
cg19024056	6.16085e-05	0.0453584	0.324139	0.451	0.126859	chr4	90851085	-		OpenSea	MMRN1	NM_007351	Body	0.4015	0.2133	0.4271	YES	0.337	0.5098	YES
cg19057830	2.90669e-05	0.0307208	0.737683	0.60395	-0.133728	chr10	77165673	+	chr10:77155128-77169600	Island	C10orf41;C10orf41	NR_024421;NR_024422	Body;Body	0.7288	0.6453	0.801	YES	0.5404	0.6842	NO	Control-like
cg19107973	6.32624e-05	0.04579	0.65863	0.527438	-0.131189	chr5	61876634	-		OpenSea	IPO11;IPO11;LRRC70	NM_016338;NM_001134779;NM_181506	Body;Body;Body	0.5588	0.5276	0.7438	YES	0.4944	0.584	YES
cg19109335	2.21392e-07	0.00233199	0.646513	0.857062	0.210527	chr6	45294926	-		OpenSea	RUNX2;RUNX2;RUNX2;RUNX2;SUPT3H;SUPT3H;SUPT3H	NM_001015051;NM_001024630;NR_103533;NR_103532;NM_181356;NM_003599;NM_001261823	TSS1500;TSS1500;TSS1500;TSS1500;5'UTR;Body;5'UTR	0.8196	0.5308	0.8299	YES	0.7814	0.9147	YES
cg19164246	2.47778e-05	0.0282585	0.625126	0.757387	0.132261	chr6	45296161	+		OpenSea	RUNX2;RUNX2;RUNX2;RUNX2;SUPT3H;RUNX2;RUNX2;SUPT3H;SUPT3H	NM_001015051;NM_001024630;NM_001015051;NM_001024630;NM_181356;NR_103533;NR_103532;NM_003599;NM_001261823	1stExon;1stExon;5'UTR;5'UTR;5'UTR;Body;Body;Body;5'UTR	0.7626	0.5283	0.7419	NO	0.7138	0.8018	YES	NCBRS-like
cg19354681	1.08449e-06	0.00518648	0.452948	0.567587	0.114656	chr12	48223130	-		OpenSea				0.4458	0.395	0.5293	YES	0.5317	0.6113	NO	Control-like
cg19402991	1.46292e-05	0.0211787	0.52683	0.362925	-0.163905	chr2	164204915	-	chr2:164204740-164205039	Island				0.4513	0.4674	0.6469	NO	0.2732	0.4707	YES	NCBRS-like
cg19436684	3.99751e-06	0.010395	0.7451	0.607438	-0.137666	chr20	59878174	+		OpenSea	CDH4	NM_001794	Body	0.6683	0.6778	0.7871	NO	0.5372	0.6819	YES	NCBRS-like
cg19437136	2.60037e-05	0.0291046	0.66107	0.559575	-0.101494	chr22	42015675	+	chr22:42016301-42017784	N_Shore	XRCC6;XRCC6;XRCC6;DESI1	NM_001288978;NM_001288977;NM_001469;NM_015704	TSS1500;TSS1500;TSS1500;Body	0.6505	0.6003	0.7493	YES	0.5171	0.6071	NO	Control-like
cg19668696	3.80082e-05	0.0352729	0.190804	0.291013	0.100207	chr17	80330835	+	chr17:80329066-80330208	S_Shore	UTS2R	NM_018949	TSS1500	0.2499	0.1129	0.276	YES	0.2515	0.3379	NO	Control-like
cg19819341	1.24727e-05	0.0195159	0.593439	0.45395	-0.139495	chr15	83991082	-		OpenSea				0.5217	0.5067	0.6852	YES	0.3714	0.5306	YES
cg20016095	4.70458e-05	0.039315	0.605478	0.7908	0.185331	chr7	16386057	+		OpenSea	ISPD;ISPD	NM_001101426;NM_001101417	Body;Body	0.7038	0.4879	0.7443	YES	0.6464	0.8295	YES
cg20019675	3.55487e-05	0.0341603	0.68863	0.803813	0.11519	chr8	48572058	+		OpenSea	SPIDR;SPIDR;SPIDR;SPIDR	NR_104581;NM_001080394;NM_001282916;NM_001282919	Body;Body;Body;Body	0.7346	0.6008	0.7882	YES	0.7049	0.8712	YES
cg20029201	6.89467e-05	0.047979	0.603265	0.729888	0.126628	chr11	118781813	+	chr11:118781060-118781732	S_Shore	BCL9L	NM_182557	TSS1500	0.6177	0.487	0.7352	YES	0.6391	0.9086	NO	Control-like
cg20142972	1.23204e-06	0.00548412	0.27423	0.374462	0.100211	chr7	150652808	-	chr7:150652807-150653080	Island	KCNH2;KCNH2;KCNH2;KCNH2	NM_172057;NM_172056;NM_000238;NM_172057	5'UTR;Body;Body;1stExon	0.3887	0.2159	0.3543	NO	0.3489	0.3883	NO
cg20306694	3.16542e-05	0.032259	0.375787	0.257638	-0.118127	chr12	51718251	+		OpenSea	BIN2	NM_016293	TSS1500	0.2656	0.3154	0.4698	NO	0.1985	0.3515	YES	NCBRS-like
cg20345915	4.66177e-05	0.0392773	0.682196	0.536112	-0.146077	chr10	121296042	+		OpenSea	RGS10;RGS10;RGS10	NM_002925;NM_001005339;NM_002925	5'UTR;Body;1stExon	0.5253	0.5913	0.7708	NO	0.4448	0.5862	YES	NCBRS-like
cg20543978	8.11703e-07	0.00445873	0.7256	0.847125	0.121517	chr3	141087119	-		OpenSea	ZBTB38	NM_001080412	5'UTR	0.8098	0.6177	0.8314	YES	0.81	0.8834	NO	Control-like
cg20571136	2.86058e-07	0.00249945	0.816574	0.6863	-0.130278	chr11	2482564	-		OpenSea	KCNQ1;KCNQ1	NM_181798;NM_000218	TSS200;Body	0.783	0.7699	0.8585	YES	0.6056	0.7177	NO	Control-like
cg20585650	2.01538e-05	0.0259379	0.669396	0.51815	-0.151248	chr2	233933871	+		OpenSea	INPP5D;INPP5D	NM_005541;NM_001017915	Body;Body	0.6233	0.5767	0.7985	YES	0.4565	0.59	NO	Control-like
cg20667364	3.81538e-09	0.000227315	0.665222	0.318087	-0.347149	chr19	46807466	+	chr19:46806998-46807617	Island	HIF3A;HIF3A;HIF3A	NM_152795;NM_152794;NM_022462	Body;Body;Body	0.6049	0.4894	0.7945	YES	0.1346	0.458	NO	Control-like
cg20744441	2.21425e-05	0.027169	0.511865	0.407438	-0.104417	chr17	57889850	+		OpenSea	VMP1	NM_030938	Body	0.4923	0.4394	0.5738	YES	0.3805	0.4333	NO	Control-like
cg20783223	1.02087e-05	0.0171143	0.572483	0.446412	-0.126054	chr12	25102467	+	chr12:25101607-25102073	S_Shore	BCAT1;BCAT1;BCAT1	NM_001178092;NM_001178091;NM_005504	TSS200;TSS200;TSS200	0.5023	0.5002	0.6926	YES	0.4082	0.5254	YES
cg20788612	4.05767e-07	0.0029931	0.601583	0.732575	0.130996	chr2	232348355	+	chr2:232348216-232348866	Island				0.7234	0.4982	0.7066	NO	0.641	0.8451	YES	NCBRS-like
cg20791087	2.03605e-07	0.00233199	0.558748	0.6681	0.109346	chr6	13340571	+		OpenSea				0.6203	0.4916	0.6396	YES	0.6383	0.7255	NO	Control-like
cg20866785	3.43411e-05	0.0336257	0.82927	0.717062	-0.112205	chr4	148733880	+		OpenSea	ARHGAP10	NM_024605	Body	0.7724	0.7588	0.8942	YES	0.6677	0.822	YES
cg20893180	2.20645e-05	0.027169	0.665604	0.766863	0.101273	chr8	36957379	-		OpenSea				0.7109	0.5735	0.7484	YES	0.7206	0.7926	NO	Control-like
cg20902783	1.19459e-07	0.00188823	0.4984	0.365675	-0.132712	chr14	21494071	-	chr14:21492735-21494270	Island	NDRG2;NDRG2;NDRG2;NDRG2;NDRG2;NDRG2;NDRG2;NDRG2	NM_201539;NM_201535;NM_201536;NM_201538;NM_201541;NM_201540;NM_016250;NM_201537	TSS1500;TSS200;TSS200;TSS1500;TSS1500;TSS1500;TSS200;TSS200	0.3775	0.4371	0.581	NO	0.3352	0.432	YES	NCBRS-like
cg20909752	5.03271e-06	0.0122093	0.202587	0.31725	0.114671	chr15	72524565	-	chr15:72522131-72524238	S_Shore	PKM;PKM;PKM;PKM;PKM;PKM	NM_002654;NM_001206796;NM_001206798;NM_001206797;NM_182471;NM_182470	TSS1500;TSS1500;TSS1500;TSS1500;TSS1500;TSS1500	0.191	0.1442	0.2543	YES	0.2826	0.3736	NO	Control-like
cg20924966	1.22585e-05	0.0192196	0.529148	0.650388	0.121252	chr12	52404330	+	chr12:52400467-52401696	S_Shelf	GRASP;GRASP;GRASP	NM_181711;NM_001271856;NM_001271856	Body;1stExon;5'UTR	0.5388	0.4349	0.6275	YES	0.5719	0.6848	NO	Control-like
cg20973442	1.62203e-08	0.000598237	0.636057	0.785025	0.148961	chr22	26595992	+		OpenSea	SEZ6L;SEZ6L;SEZ6L;SEZ6L;SEZ6L;SEZ6L	NM_001184776;NM_001184775;NM_001184774;NM_001184777;NM_001184773;NM_021115	Body;Body;Body;Body;Body;Body	0.7277	0.5807	0.7141	NO	0.7367	0.8087	NO
cg20976787	4.69895e-06	0.0116276	0.829683	0.68105	-0.148635	chr6	43064460	-		OpenSea	PTK7;PTK7;PTK7;PTK7	NM_002821;NM_152881;NM_152882;NM_152880	Body;Body;Body;Body	0.8257	0.7657	0.8934	YES	0.6406	0.7557	NO	Control-like
cg20992708	6.08329e-06	0.0129797	0.537013	0.403713	-0.13331	chr4	5637894	+		OpenSea	EVC2;EVC2	NM_001166136;NM_147127	Body;Body	0.4168	0.4384	0.6746	NO	0.3636	0.5186	YES	NCBRS-like
cg21096228	2.29541e-05	0.0277156	0.530735	0.415488	-0.115247	chr15	63228129	-		OpenSea				0.5202	0.4398	0.6116	YES	0.3747	0.5085	NO	Control-like
cg21138576	6.57824e-08	0.00141527	0.145178	0.273263	0.128091	chr3	189042374	+		OpenSea				0.1977	0.1113	0.1932	NO	0.212	0.3752	NO
cg21404488	2.09238e-06	0.00753762	0.726422	0.606888	-0.119538	chr7	6378411	+		OpenSea	FAM220A	NM_001037163	5'UTR	0.6289	0.6361	0.7935	NO	0.5554	0.6496	YES	NCBRS-like
cg21427642	1.61326e-06	0.00640229	0.169565	0.270625	0.101055	chr18	74277456	+		OpenSea				0.2643	0.1282	0.2455	NO	0.2158	0.3226	YES	NCBRS-like
cg21474062	1.49251e-06	0.00611632	0.702217	0.80395	0.101724	chr3	141087363	-		OpenSea	ZBTB38	NM_001080412	5'UTR	0.7748	0.6074	0.8274	YES	0.7513	0.8351	YES
cg21489194	2.50643e-05	0.0284229	0.406535	0.609513	0.20298	chr5	158430624	+		OpenSea	EBF1;EBF1;EBF1	NM_001290360;NM_024007;NM_182708	Body;Body;Body	0.5646	0.2008	0.4943	NO	0.5717	0.653	NO
cg21615763	2.48703e-07	0.00241939	0.459457	0.611838	0.15238	chr6	121843518	+		OpenSea				0.5951	0.3805	0.5429	NO	0.5598	0.6968	YES	NCBRS-like
cg21674250	3.91419e-05	0.0357925	0.674209	0.547137	-0.127069	chr1	44877746	+	chr1:44871109-44874047	S_Shelf	RNF220	NM_018150	5'UTR	0.6789	0.564	0.7867	YES	0.4755	0.6683	NO	Control-like
cg21686577	1.98192e-05	0.0256172	0.401922	0.277	-0.124914	chr7	75909905	+	chr7:75909703-75909906	Island	SRRM3	NM_001110199	Body	0.3567	0.307	0.4915	YES	0.2512	0.3514	NO	Control-like
cg22192489	1.4004e-07	0.00193437	0.295739	0.410938	0.115211	chr5	134521633	+		OpenSea				0.2963	0.2415	0.3634	YES	0.3388	0.4572	NO	Control-like
cg22281120	3.80306e-05	0.0352729	0.49407	0.350375	-0.143709	chr19	7186372	-		OpenSea	INSR;INSR	NM_000208;NM_001079817	Body;Body	0.416	0.4101	0.6093	YES	0.2724	0.4153	NO	Control-like
cg22328630	3.86359e-05	0.0355644	0.513348	0.619975	0.106643	chr11	124647244	-		OpenSea	MSANTD2;MSANTD2;MSANTD2	NR_131749;NM_024631;NM_001308027	Body;Body;Body	0.5918	0.4592	0.5535	NO	0.5149	0.6836	YES	NCBRS-like
cg22877452	1.76694e-07	0.00220731	0.776139	0.559387	-0.21675	chr1	61517876	+	chr1:61519352-61519971	N_Shore				0.7447	0.6544	0.8819	YES	0.5305	0.6302	NO	Control-like
cg22891070	2.01793e-05	0.0259379	0.697596	0.896262	0.198687	chr19	46801642	+	chr19:46800053-46800603	S_Shore	HIF3A;HIF3A	NM_152795;NM_022462	Body;TSS200	0.6958	0.4984	0.8984	YES	0.8116	0.9498	NO	Control-like
cg22904654	1.84832e-07	0.00227232	0.732196	0.595875	-0.136322	chr15	60927169	+		OpenSea	RORA	NM_134261	Body	0.7429	0.6465	0.7813	YES	0.5825	0.6437	NO	Control-like
cg22908581	8.26503e-08	0.00164139	0.555261	0.68405	0.12877	chr12	6898975	+		OpenSea	CD4	NM_000616	5'UTR	0.537	0.5081	0.6203	YES	0.6132	0.7442	NO	Control-like
cg22975318	1.73805e-05	0.0234347	0.747322	0.6047	-0.142618	chr2	84524975	-		OpenSea				0.6998	0.5842	0.8122	YES	0.5558	0.6644	NO	Control-like
cg23024158	7.79467e-13	6.03713e-07	0.444657	0.692063	0.247397	chr10	78011952	-		OpenSea	C10orf11	NM_032024	Body	0.5251	0.3837	0.5013	NO	0.638	0.7971	NO
cg23062357	1.86742e-05	0.0245904	0.467596	0.603162	0.135546	chr14	22938675	-		OpenSea				0.5016	0.3577	0.5637	YES	0.5378	0.6695	NO	Control-like
cg23206461	5.82921e-05	0.0438761	0.619948	0.4467	-0.173249	chr1	147782116	+	chr1:147782066-147782473	Island				0.4176	0.4797	0.8138	NO	0.3244	0.5552	YES	NCBRS-like
cg23362622	3.61104e-07	0.00274198	0.846626	0.738525	-0.108082	chr7	107027654	+		OpenSea	COG5;COG5;COG5	NM_006348;NM_181733;NM_001161520	Body;Body;Body	0.7975	0.8076	0.8834	NO	0.6891	0.8064	YES	NCBRS-like
cg23548163	2.14418e-06	0.00761796	0.808813	0.548562	-0.260263	chr19	46807119	+	chr19:46806998-46807617	Island	HIF3A;HIF3A;HIF3A	NM_022462;NM_152795;NM_152794	5'UTR;Body;Body	0.8459	0.7103	0.897	YES	0.2946	0.6873	NO	Control-like
cg23715029	2.85171e-06	0.00849503	0.624109	0.774262	0.150167	chr3	42201568	-		OpenSea	TRAK1;TRAK1	NM_001042646;NM_014965	Body;TSS200	0.6244	0.4628	0.7566	YES	0.7291	0.7961	NO	Control-like
cg23740940	5.80461e-05	0.0437841	0.426178	0.564425	0.138226	chr11	68924746	+	chr11:68924690-68924957	Island				0.434	0.3478	0.5346	YES	0.4889	0.6162	NO	Control-like
cg23830794	2.01942e-05	0.0259379	0.431491	0.271288	-0.160175	chr14	94476186	-		OpenSea	LINC00521	NR_024183	Body	0.3952	0.312	0.5458	YES	0.2045	0.3668	NO	Control-like
cg23948843	2.88029e-05	0.0306014	0.610348	0.4772	-0.133149	chr2	164204752	-	chr2:164204740-164205039	Island				0.5356	0.5637	0.7126	NO	0.4063	0.5618	YES	NCBRS-like
cg23955273	4.05045e-05	0.036378	0.630878	0.521537	-0.109319	chr4	26328591	-		OpenSea	RBPJ;RBPJ;RBPJ;RBPJ	NM_203283;NM_005349;NM_203284;NM_015874	Body;Body;5'UTR;Body	0.6054	0.5376	0.7301	YES	0.4801	0.5944	NO	Control-like
cg23987789	4.54624e-05	0.0386516	0.297	0.169413	-0.127582	chr1	7842406	+	chr1:7843460-7843693	N_Shore				0.2762	0.1775	0.4415	YES	0.1083	0.2146	NO	Control-like
cg24101099	3.81049e-06	0.0101703	0.607413	0.724413	0.117008	chr21	46761655	-		OpenSea	LINC00316	NR_103811	Body	0.6491	0.5259	0.7002	YES	0.6939	0.7947	NO	Control-like
cg24364998	4.97034e-05	0.0405225	0.380343	0.540363	0.160003	chr15	45625775	-		OpenSea				0.3481	0.291	0.5305	YES	0.3964	0.613	NO	Control-like
cg24653655	5.1345e-06	0.0122857	0.717009	0.571013	-0.146	chr22	38965411	+	chr22:38966412-38966728	N_Shore	DMC1;DMC1;DMC1	NM_007068;NM_001278208;NR_103474	5'UTR;TSS1500;Body	0.7055	0.641	0.8096	YES	0.5131	0.6318	NO	Control-like
cg24668753	4.91782e-07	0.00343149	0.650678	0.752888	0.102221	chr4	142385640	+		OpenSea				0.684	0.5661	0.7123	YES	0.6931	0.8085	NO	Control-like
cg24743838	1.43486e-06	0.00603983	0.354561	0.459887	0.105334	chr8	143696464	-	chr8:143694430-143696166	S_Shore	ARC	NM_015193	TSS1500	0.4287	0.3007	0.4088	NO	0.3841	0.5092	YES	NCBRS-like
cg24789138	7.32107e-06	0.0138193	0.556513	0.668813	0.112315	chr15	49675495	+		OpenSea	C15orf33	NM_152647	Body	0.5958	0.4313	0.6431	YES	0.6181	0.706	NO	Control-like
cg25293806	4.26026e-06	0.01089	0.556135	0.671463	0.115323	chr19	55889387	+	chr19:55889005-55889476	Island	TMEM190	NM_139172	Body	0.6588	0.4327	0.6569	NO	0.5898	0.7362	YES	NCBRS-like
cg25394960	2.08327e-05	0.0263419	0.361178	0.465363	0.104185	chr10	73486440	-		OpenSea	C10orf105;CDH23;CDH23	NM_001168390;NM_001171930;NM_022124	5'UTR;Body;Body	0.313	0.2748	0.4586	YES	0.4261	0.5548	NO	Control-like
cg25450819	5.63935e-08	0.00138273	0.760374	0.9129	0.152522	chr5	37717768	-		OpenSea	WDR70	NM_018034	Body	0.8607	0.6463	0.8811	YES	0.8865	0.948	NO	Control-like
cg25856644	2.28932e-06	0.00781112	0.195904	0.321675	0.125766	chr3	42201266	-		OpenSea	TRAK1;TRAK1;TRAK1;TRAK1;TRAK1	NM_014965;NM_001265608;NM_001042646;NM_001265610;NM_001265609	TSS1500;Body;Body;Body;Body	0.2394	0.1354	0.2667	YES	0.2897	0.3529	NO	Control-like
cg25867318	1.63751e-05	0.0226835	0.5701	0.434125	-0.135956	chr17	40494745	+		OpenSea	STAT3;STAT3;STAT3	NM_003150;NM_139276;NM_213662	Body;Body;Body	0.5616	0.4749	0.6617	YES	0.3734	0.5276	NO	Control-like
cg25905452	2.92361e-05	0.0308081	0.412417	0.525937	0.113523	chr11	124482055	+		OpenSea	PANX3	NM_052959	Body	0.4738	0.3205	0.5239	YES	0.4655	0.5784	YES
cg26014782	1.20505e-05	0.0190476	0.381661	0.262575	-0.11908	chr3	124840721	+		OpenSea	SLC12A8;SLC12A8	NM_001195483;NM_024628	Body;Body	0.3551	0.2568	0.5041	YES	0.1821	0.3302	NO	Control-like
cg26343883	9.58148e-06	0.0164768	0.271509	0.159763	-0.111745	chr2	164205032	+	chr2:164204740-164205039	Island				0.2065	0.1928	0.4125	YES	0.1319	0.1811	NO	Control-like
cg26392367	4.52308e-07	0.00318475	0.2426	0.361662	0.119069	chr17	17566891	-		OpenSea				0.2982	0.1722	0.2933	NO	0.2777	0.4221	YES	NCBRS-like
cg26418434	3.03783e-05	0.0314975	0.519339	0.627613	0.108287	chr11	57267120	-	chr11:57267006-57267316	Island	SLC43A1	NM_003627	Body	0.5074	0.4554	0.6622	YES	0.581	0.6788	NO	Control-like
cg26505718	5.17112e-06	0.0122857	0.828839	0.727987	-0.100856	chr3	111431502	+		OpenSea	PLCXD2;PLCXD2	NM_001185106;NM_153268	Body;Body	0.8447	0.7455	0.8845	YES	0.6375	0.787	NO	Control-like
cg26579550	1.02698e-06	0.00509885	0.503596	0.629225	0.125634	chr15	71428996	-		OpenSea				0.5624	0.3994	0.5909	YES	0.584	0.6633	NO	Control-like
cg26656815	5.61823e-05	0.0432019	0.314213	0.210325	-0.103886	chr12	1906835	-	chr12:1905277-1906765	S_Shore	CACNA2D4	NM_172364	Body	0.2379	0.2481	0.3798	NO	0.1477	0.2876	YES	NCBRS-like
cg26657404	5.02813e-05	0.0408217	0.692839	0.82235	0.129514	chr16	85684821	-	chr16:85684107-85684491	S_Shore	KIAA0182;KIAA0182	NM_001134473;NM_014615	Body;Body	0.6989	0.5788	0.8511	YES	0.7158	0.9407	NO	Control-like
cg26749414	4.32601e-08	0.00116356	0.917717	0.713013	-0.204703	chr19	46807272	+	chr19:46806998-46807617	Island	HIF3A;HIF3A;HIF3A	NM_022462;NM_152795;NM_152794	5'UTR;Body;Body	0.9294	0.8588	0.9538	YES	0.4886	0.836	NO	Control-like
cg26853536	1.69525e-05	0.0231053	0.501435	0.390775	-0.110659	chr12	125399964	+	chr12:125398558-125399899	S_Shore	UBC	NM_021009	TSS1500	0.425	0.4525	0.5444	NO	0.3578	0.4948	YES	NCBRS-like
cg26916621	1.50116e-05	0.0215557	0.813022	0.702987	-0.110058	chr17	46657346	-	chr17:46658948-46660003	N_Shore	MIR10A	NR_029608	TSS200	0.7584	0.7398	0.8938	YES	0.6675	0.7547	NO	Control-like
cg26995224	5.22394e-06	0.012305	0.606704	0.729375	0.12269	chr12	121974146	-	chr12:121975028-121976140	N_Shore	KDM2B;KDM2B	NM_032590;NM_001005366	Body;Body	0.7213	0.4923	0.6994	NO	0.6544	0.7852	YES	NCBRS-like
cg27021327	3.8428e-06	0.0101703	0.7456	0.63525	-0.110371	chr7	5272697	+		OpenSea	WIPI2;WIPI2;WIPI2;WIPI2;WIPI2	NM_016003;NM_001033520;NM_001033519;NM_015610;NM_001033518	3'UTR;3'UTR;3'UTR;3'UTR;3'UTR	0.6862	0.6801	0.8096	YES	0.5843	0.6652	NO	Control-like
cg27037013	7.71929e-06	0.0141008	0.611422	0.730563	0.119155	chr21	35320667	-		OpenSea				0.615	0.5015	0.7317	YES	0.6302	0.8183	NO	Control-like
cg27095776	5.38937e-05	0.0423777	0.196352	0.0938	-0.102558	chr16	68124194	-		OpenSea	NFATC3;NFATC3;NFATC3	NM_004555;NM_173163;NM_173165	Body;Body;Body	0.2638	0.0323	0.3798	YES	0	0.1963	NO	Control-like
cg27110790	1.51061e-08	0.000585	0.194509	0.326163	0.131666	chr19	35701964	-		OpenSea				0.239	0.1186	0.2506	YES	0.2498	0.3953	NO	Control-like
cg27132159	2.62365e-06	0.00815106	0.421261	0.5475	0.126239	chr6	15017835	+		OpenSea				0.4491	0.3207	0.4983	YES	0.42	0.6149	YES
cg27173819	7.28652e-05	0.0492028	0.3303	0.495188	0.164898	chr10	134043635	-	chr10:134041499-134041784	S_Shore	STK32C	NM_173575	Body	0.4448	0.1607	0.4439	NO	0.4647	0.5315	NO
cg27232352	5.95805e-08	0.00138273	0.24363	0.396012	0.152361	chr1	168332300	+		OpenSea				0.2557	0.1615	0.3369	YES	0.319	0.4883	NO	Control-like
cg27313926	3.63842e-05	0.0346233	0.361048	0.253925	-0.107107	chr14	51411792	-	chr14:51410614-51411464	S_Shore	PYGL;PYGL	NM_002863;NM_001163940	TSS1500;TSS1500	0.2873	0.2717	0.4639	YES	0.2166	0.2882	YES
cg27326027	5.47172e-06	0.0124805	0.600583	0.466363	-0.134226	chr18	6885253	+		OpenSea	ARHGAP28	NM_001010000	Body	0.5563	0.5061	0.733	YES	0.3962	0.5336	NO	Control-like
cg27330050	2.27588e-05	0.0275856	0.694283	0.586587	-0.107708	chr20	46656169	-		OpenSea				0.6825	0.5892	0.7728	YES	0.5136	0.6231	NO	Control-like

## Sheet: S6 SMARCA2 Scores
Table S6. NCBRS-SMARCA2 scores generated for each siganture and test case based on the SMARCA2-specific DNAm signature
Sample ID	NCBRS-SMARCA2 score	Control (x)	Disease (y)	Group
SMARCA2_ 1	0.37172	0.58723	0.95895	Signature Case
SMARCA2_1B	0.35745	0.59341	0.95085	Signature Case technical replicate
SMARCA2_ 2	0.26597	0.70585	0.97181	Signature Case
SMARCA2_2B	0.2524	0.70842	0.96082	Signature Case technical replicate
SMARCA2_ 5	0.24488	0.72571	0.97059	Signature Case
SMARCA2_ 6	0.22123	0.74587	0.96709	Signature Case
SMARCA2_ 7	0.35515	0.61385	0.969	Signature Case
SMARCA2_ 8	0.32426	0.64209	0.96635	Signature Case
SMARCA2_ 9	0.22187	0.72099	0.94287	Signature Case
SMARCA2_ 11	0.27106	0.7028	0.97387	Signature Case
Control 1	-0.27869	0.96487	0.68618	Signature Control
Control 2	-0.26266	0.947	0.68434	Signature Control
Control 3	-0.28163	0.97576	0.69413	Signature Control
Control 4	-0.32984	0.94212	0.61228	Signature Control
Control 5	-0.3268	0.9717	0.6449	Signature Control
Control 6	-0.28245	0.95806	0.67561	Signature Control
Control 7	-0.27559	0.95865	0.68307	Signature Control
Control 8	-0.31281	0.96969	0.65687	Signature Control
Control 9	-0.26203	0.97036	0.70833	Signature Control
Control 10	-0.24915	0.96857	0.71943	Signature Control
Control 11	-0.26409	0.9696	0.70551	Signature Control
Control 12	-0.22275	0.9594	0.73665	Signature Control
Control 13	-0.29877	0.96967	0.6709	Signature Control
Control 14	-0.27536	0.97205	0.69668	Signature Control
Control 15	-0.30829	0.97842	0.67013	Signature Control
Control 16	-0.20734	0.96115	0.75381	Signature Control
Control 17	-0.32254	0.96893	0.64639	Signature Control
Control 18	-0.29474	0.96106	0.66632	Signature Control
Control 19	-0.31344	0.97325	0.65981	Signature Control
Control 20	-0.35065	0.97179	0.62114	Signature Control
Control 21	-0.27957	0.97548	0.69591	Signature Control
Control 22	-0.26105	0.96923	0.70818	Signature Control
Control 23	-0.22932	0.91224	0.68292	Control 1 year
Control 24	-0.26761	0.95657	0.68897	Signature Control
Control 25	-0.22562	0.90013	0.6745	Control 1 year
Control 26	-0.22451	0.92423	0.69972	Control 1 year
Control 27	-0.2145	0.89003	0.67553	Control 1 year
SMARCA2_ 4	0.24755	0.67397	0.92152	SMARCA2 test
SMARCA2_4B	0.24751	0.67818	0.92569	SMARCA2 test technical replicate
SMARCA2_ 10	0.2418	0.63239	0.8742	SMARCA2 test
SMARCA2_ 12	-0.03898	0.89687	0.85788	SMARCA2 test
SMARCA2_ 14	0.29477	0.66273	0.95751	SMARCA2 test
SMARCA2_ 15	-0.2511	0.95339	0.70229	SMARCA2 test
SMARCA2_ 16	-0.32432	0.94667	0.62235	SMARCA2 test
SMARCA2_ 17	-0.30998	0.93668	0.62671	SMARCA2 test
SMARCA2_ 18	-0.29637	0.9554	0.65903	SMARCA2 test
SMARCA2_ 19	-0.2448	0.94635	0.70155	SMARCA2 test
B0044	-0.31596	0.78936	0.4734	Bcell
B0104	-0.25163	0.74784	0.49621	Bcell
B1681	-0.31135	0.79387	0.48253	Bcell
B1690	-0.30799	0.80149	0.4935	Bcell
B1877	-0.2801	0.7891	0.509	Bcell
B2005	-0.24946	0.76148	0.51202	Bcell
Th0093	-0.27622	0.85603	0.5798	CD4T
Th1702	-0.3049	0.86126	0.55636	CD4T
Th1831	-0.29155	0.86181	0.57026	CD4T
Th2535-1	-0.31177	0.84415	0.53239	CD4T
Th2535-2	-0.31462	0.83996	0.52535	CD4T
Th2546	-0.25634	0.8038	0.54746	CD4T
Th2611	-0.28671	0.83185	0.54514	CD4T
PCA1547	-0.27879	0.82979	0.551	CD8T
ST2007	-0.23075	0.76378	0.53303	CD8T
Tc0123	-0.2989	0.84141	0.54251	CD8T
Tc2615	-0.26463	0.8323	0.56767	CD8T
Tc2636	-0.29103	0.849	0.55798	CD8T
Tc2637	-0.32333	0.86378	0.54045	CD8T
A1 mix	-0.29257	0.92851	0.63594	Mix
A2 mix	-0.2945	0.92285	0.62835	Mix
A3 mix	-0.2924	0.92779	0.6354	Mix
A4 mix	-0.30203	0.9285	0.62648	Mix
A5 mix	-0.31307	0.93241	0.61934	Mix
A6 mix	-0.30136	0.91977	0.61842	Mix
B1 mix	-0.24564	0.8884	0.64276	Mix
B2 mix	-0.26559	0.91649	0.6509	Mix
B3 mix	-0.24117	0.88293	0.64177	Mix
B4 mix	-0.2553	0.88935	0.63405	Mix
B5 mix	-0.26212	0.90654	0.64442	Mix
B6 mix	-0.2595	0.88487	0.62537	Mix
Mono0689	-0.22974	0.7415	0.51175	Monocytes
Mono0933	-0.24101	0.84675	0.60574	Monocytes
Mono1775	-0.25082	0.83267	0.58185	Monocytes
Mono1972	-0.22791	0.80486	0.57695	Monocytes
Mono1993	-0.21253	0.76869	0.55615	Monocytes
Mono2639	-0.2885	0.82861	0.54012	Monocytes
Neut16936	-0.21823	0.82676	0.60853	Neutrophils
Neut2270	-0.15485	0.83575	0.6809	Neutrophils
PCA0612	-0.19709	0.79625	0.59916	Neutrophils
WB1145	-0.2906	0.84955	0.55894	Neutrophils
WB1147	-0.22218	0.83912	0.61695	Neutrophils
WB1148	-0.20968	0.8673	0.65762	Neutrophils
NKpan1850	-0.30934	0.79912	0.48978	NK
NKpan1869	-0.29633	0.86295	0.56662	NK
NKpan1879	-0.32235	0.80314	0.48079	NK
NKpan2241	-0.27788	0.81323	0.53535	NK
NKpan2503	-0.26183	0.72562	0.46379	NK
NKpan2510	-0.24997	0.80043	0.55047	NK
GSM3267111	0.2296	0.67552	0.90512	NCBRS (Validation)
GSM3267119	0.3025	0.62106	0.92357	NCBRS (Validation)
GSM3267120	0.19674	0.74753	0.94426	NCBRS (Validation)
GSM3267121	0.31337	0.63758	0.95095	NCBRS (Validation)
GSM3267122	0.22955	0.66993	0.89949	NCBRS (Validation)
GSM3267123	0.19891	0.74264	0.94155	NCBRS (Validation)
GSM3267124	0.28648	0.60528	0.89176	NCBRS (Validation)
GSM3267125	0.22555	0.69892	0.92447	NCBRS (Validation)
A.V.	-0.20082	0.91737	0.71655	Control (Validation)
AM-152	-0.26449	0.95126	0.68678	Control (Validation)
D.G.	-0.22252	0.92155	0.69903	Control (Validation)
DL 188212	-0.29297	0.94718	0.65421	Control (Validation)
DL 188219	-0.24605	0.94088	0.69483	Control (Validation)
DL 189260	-0.25921	0.92042	0.66121	Control (Validation)
DL 189986	-0.23458	0.95821	0.72364	Control (Validation)
DL 189987	-0.2965	0.97692	0.68042	Control (Validation)
DL 189990	-0.23604	0.96187	0.72583	Control (Validation)
DL 189992	-0.28642	0.9438	0.65738	Control (Validation)
DL 190113	-0.26562	0.94786	0.68224	Control (Validation)
DL 190126	-0.27187	0.94496	0.6731	Control (Validation)
DL 190264	-0.26194	0.94698	0.68504	Control (Validation)
DL 190271	-0.27516	0.95776	0.68261	Control (Validation)
DL 190320	-0.28073	0.96928	0.68855	Control (Validation)
DL 194512	-0.20852	0.94637	0.73785	Control (Validation)
DL 194513	-0.23853	0.92964	0.69112	Control (Validation)
DL 217127	-0.24709	0.95008	0.703	Control (Validation)
DL 217131	-0.26659	0.96665	0.70006	Control (Validation)
DL 217584	-0.30022	0.95099	0.65077	Control (Validation)
DL 217586	-0.30052	0.96883	0.66831	Control (Validation)
DL 217587	-0.30525	0.96436	0.65911	Control (Validation)
DL 219331	-0.22953	0.94917	0.71963	Control (Validation)
DL 237929	-0.30683	0.95777	0.65094	Control (Validation)
DL 237931	-0.29765	0.9707	0.67305	Control (Validation)
DL 242316	-0.28766	0.95382	0.66616	Control (Validation)
DL188198	-0.32924	0.96771	0.63846	Control (Validation)
DL188236	-0.25524	0.96412	0.70888	Control (Validation)
DL189991	-0.31764	0.93413	0.61649	Control (Validation)
DL190261	-0.24408	0.92872	0.68464	Control (Validation)
DL217580	-0.27729	0.93632	0.65903	Control (Validation)
EP28w	-0.26479	0.95572	0.69094	Control (Validation)
EP30W	-0.24937	0.94097	0.6916	Control (Validation)
EP32W	-0.24161	0.94356	0.70195	Control (Validation)
EP38W	-0.26216	0.92777	0.66561	Control (Validation)
EP41W	-0.28786	0.94663	0.65876	Control (Validation)
EP42W	-0.26432	0.95306	0.68873	Control (Validation)
EP43W	-0.23559	0.95233	0.71674	Control (Validation)
EP45W	-0.29276	0.95527	0.66251	Control (Validation)
EP48W	-0.28615	0.96347	0.67731	Control (Validation)
EP49W	-0.26964	0.93163	0.66199	Control (Validation)
EP50W	-0.2701	0.95787	0.68777	Control (Validation)
EP51	-0.22223	0.92666	0.70443	Control (Validation)
EP54W	-0.25811	0.91682	0.65871	Control (Validation)
EP55W	-0.25546	0.93536	0.6799	Control (Validation)
EP57W	-0.29882	0.94868	0.64986	Control (Validation)
EP59W	-0.252	0.96073	0.70873	Control (Validation)
EP61W	-0.26744	0.95969	0.69225	Control (Validation)
HW-221/1543	-0.22052	0.95784	0.73732	Control (Validation)
JM-239/1564	-0.25549	0.96515	0.70966	Control (Validation)
JR-114	-0.25736	0.95509	0.69773	Control (Validation)
NPG004	-0.27606	0.95267	0.67661	Control (Validation)
NPG005	-0.28641	0.95355	0.66715	Control (Validation)
NPG011	-0.27983	0.95252	0.67268	Control (Validation)
NPG016	-0.31218	0.95794	0.64577	Control (Validation)
NPG021	-0.26281	0.94176	0.67895	Control (Validation)
NPG026	-0.31325	0.94783	0.63458	Control (Validation)
NPG030	-0.22328	0.9471	0.72382	Control (Validation)
NPG033	-0.21338	0.93459	0.7212	Control (Validation)
NPG036	-0.22924	0.93422	0.70498	Control (Validation)
NPG042	-0.24232	0.93213	0.68981	Control (Validation)
NPG044	-0.25114	0.96117	0.71003	Control (Validation)
NPG045	-0.23753	0.93375	0.69622	Control (Validation)
NPG048	-0.25987	0.942	0.68214	Control (Validation)
NPG060	-0.20685	0.93122	0.72436	Control (Validation)
NPG063	-0.29212	0.95214	0.66003	Control (Validation)
NPG064	-0.2642	0.95336	0.68916	Control (Validation)
NPG067	-0.25772	0.94607	0.68834	Control (Validation)
NPG074	-0.27921	0.94928	0.67006	Control (Validation)
NPG075	-0.29022	0.95194	0.66171	Control (Validation)
NPG076	-0.25012	0.94715	0.69702	Control (Validation)
NPG082	-0.26871	0.93849	0.66978	Control (Validation)
NPG084	-0.31903	0.95651	0.63747	Control (Validation)
NPG086	-0.24715	0.94265	0.6955	Control (Validation)
NPG094	-0.23762	0.93693	0.69931	Control (Validation)
NPG100	-0.28888	0.956	0.66712	Control (Validation)
NPG103	-0.27581	0.96195	0.68614	Control (Validation)
NPG109	-0.28776	0.94613	0.65837	Control (Validation)
NPG111	-0.26475	0.95137	0.68662	Control (Validation)
NPG112	-0.27907	0.9431	0.66403	Control (Validation)
NPG117	-0.19261	0.93597	0.74336	Control (Validation)
NPG124	-0.2887	0.95062	0.66191	Control (Validation)
NPG125	-0.2745	0.93725	0.66275	Control (Validation)
NPG133	-0.21616	0.94111	0.72494	Control (Validation)
NPG144	-0.28081	0.96149	0.68068	Control (Validation)
NPG147	-0.2896	0.95281	0.66321	Control (Validation)
NPG149	-0.28901	0.93928	0.65027	Control (Validation)
NPG151	-0.24129	0.94508	0.70379	Control (Validation)
NPG156	-0.27328	0.95097	0.67769	Control (Validation)
PQ-240/1670	-0.30529	0.93555	0.63027	Control (Validation)
SK0226-001	-0.24896	0.93431	0.68535	Control (Validation)
SK0226-002	-0.26785	0.90682	0.63897	Control (Validation)
SK0226-003	-0.28496	0.95721	0.67225	Control (Validation)
SK0226-004	-0.29828	0.9675	0.66922	Control (Validation)

## Sheet: S7 GREAT mol fxn
Table S7. Gene ontology molecular function terms for the SMARCA2-specific DNAm signature identified using GREAT.
GO molecular function	FDR Q-Val	Fold Enrichment	Signature CpGs	Hyper Total Regions	Gene Hits	Total Genes Annotated
voltage-gated cation channel activity	9.41284e-5	3.4525	26	13596	10	138
inward rectifier potassium channel activity	8.45641e-4	8.8888	9	1828	2	21
voltage-gated ion channel activity	8.20133e-4	2.8876	27	16881	11	182
cyclin-dependent protein serine/threonine kinase regulator activity	2.01964e-3	7.5260	9	2159	2	22
voltage-gated calcium channel activity	3.08062e-3	4.9509	12	4376	4	35
bile acid binding	9.10546e-3	21.8177	4	331	2	7
ligand-gated ion channel activity	1.25013e-2	2.9073	18	11178	4	136
DNA binding, bending	2.26059e-2	3.4653	13	6773	10	55
voltage-gated potassium channel activity	3.21941e-2	3.1105	14	8126	6	85
cation channel activity	4.64774e-2	2.0457	28	24711	13	273

## Sheet: S8 GREAT biol proc
Table S8. Gene ontology biological process terms for the SMARCA2-specific DNAm signature identified using GREAT.
GO biological process	FDR Q-Val	Fold Enrichment	Signature CpGs	Hyper Total Regions	Gene Hits	Total Genes Annotated
positive regulation of mammary gland epithelial cell proliferation	9.51441e-7	21.0421	10	858	2	5
regulation of mammary gland epithelial cell proliferation	3.29525e-6	12.1236	12	1787	3	15
canonical Wnt receptor signaling pathway	5.71566e-6	4.3491	25	10378	8	84
response to nutrient levels	1.25249e-5	2.8798	39	24450	20	262
Wnt receptor signaling pathway	1.21197e-5	2.8637	39	24587	17	234
response to extracellular stimulus	6.91809e-5	2.6642	39	26429	20	288
protein heterooligomerization	6.21109e-5	4.9599	18	6552	8	68
response to magnesium ion	3.15598e-4	10.1301	9	1604	2	9
response to vitamin E	1.27482e-3	8.2023	9	1981	2	11
smooth muscle contraction	1.29703e-3	4.1498	16	6961	6	50
regulation of ion transmembrane transport	1.42467e-3	2.3722	35	26638	17	265
positive regulation of protein oligomerization	1.76363e-3	9.0214	8	1601	3	17
regulation of transmembrane transport	2.06728e-3	2.3140	35	27308	17	274
response to nutrient	2.06030e-3	3.0431	22	13052	11	133
response to X-ray	2.02900e-3	7.2604	9	2238	2	23
cell migration involved in sprouting angiogenesis	3.25109e-3	7.9621	8	1814	5	14
T cell differentiation	3.19021e-3	3.1319	20	11529	12	111
male gonad development	3.40829e-3	3.2279	19	10627	10	109
eating behavior	3.56084e-3	7.6460	8	1889	3	23
response to vitamin	3.79367e-3	3.7833	15	7158	7	59
male sex differentiation	4.50094e-3	2.8040	22	14165	12	135
mammary gland epithelial cell proliferation	4.74236e-3	6.1525	9	2641	2	13
mast cell differentiation	5.06911e-3	15.0451	5	600	3	3
development of primary male sexual characteristics	5.26900e-3	2.8338	21	13379	11	127
regeneration	5.27191e-3	3.2745	17	9373	6	92
neuromuscular junction development	5.38742e-3	5.2697	10	3426	5	36
cell junction assembly	5.30992e-3	2.6663	23	15574	15	149
regulation of ion homeostasis	5.73906e-3	2.8811	20	12533	6	138
regulation of cardiac muscle cell action potential involved in contraction	6.43984e-3	5.7033	9	2849	5	28
regulation of transcription from RNA polymerase II promoter in response to hypoxia	6.37168e-3	5.6993	9	2851	4	28
endosome to lysosome transport	6.88358e-3	6.4884	8	2226	2	28
regulation of appetite	7.62566e-3	7.5721	7	1669	2	18
regulation of membrane depolarization	8.23320e-3	6.2417	8	2314	2	25
epithelial cell-cell adhesion	9.11450e-3	9.1182	6	1188	3	12
T cell activation	1.08567e-2	2.4869	23	16697	15	181
mitotic DNA damage checkpoint	1.07415e-2	3.6592	13	6414	5	82
mitotic DNA integrity checkpoint	1.20728e-2	3.6020	13	6516	5	85
regulation of protein oligomerization	1.23295e-2	5.7612	8	2507	3	24
cell junction organization	1.25955e-2	2.3840	24	18175	16	179
thymus development	1.24188e-2	3.7949	12	5709	8	39
mammary gland alveolus development	1.30941e-2	4.9403	9	3289	2	19
mitotic G1 DNA damage checkpoint	1.42484e-2	3.7251	12	5816	4	75
gonad development	1.53126e-2	2.2940	25	19675	14	196
response to ionizing radiation	1.53001e-2	2.9737	16	9714	6	119
regulation of transcription from RNA polymerase II promoter in response to stress	1.54516e-2	4.7960	9	3388	4	37
regulation of ventricular cardiac muscle cell membrane repolarization	1.57808e-2	7.7485	6	1398	3	13
G1 DNA damage checkpoint	1.59665e-2	3.6455	12	5943	4	76
lymphocyte differentiation	1.61836e-2	2.3203	24	18674	16	169
blood vessel endothelial cell migration	1.66702e-2	5.3179	8	2716	5	23
secretion by tissue	1.67941e-2	3.6096	12	6002	5	56
top 50 terms are shown

## Sheet: S9 GREAT cell comp
Table S9. Gene ontology cellular component terms for the SMARCA2-specific DNAm signature identified using GREAT.
GO cellular component	FDR Q-Val	Fold Enrichment	Signature CpGs	Hyper Total Regions	Gene Hits	Total Genes Annotated
laminin-3 complex	1.23858e-3	46.8938	4	154	2	2
apical junction complex	9.64291e-3	2.9548	20	12220	9	123
tight junction	2.55657e-2	2.9334	17	10463	7	107

## Sheet: S10 GREAT human pheno
Table S10. Gene ontology for human phenotype-genotype corrleation for the SMARCA2-specific DNAm signature identified using GREAT.
GO human phenotype	FDR Q-Val	Fold Enrichment	Signature CpGs	Hyper Total Regions	Gene Hits	Total Genes Annotated
Anorexia	5.82451e-5	12.9050	10	1399	2	14
Abnormality of the parathyroid gland	4.71913e-4	6.8495	12	3163	4	36
Hypoplasia of dental enamel	1.39352e-2	4.9328	11	4026	7	35
Delayed eruption of permanent teeth	1.28499e-2	15.5908	5	579	2	6
Young adult onset	1.17779e-2	15.5639	5	580	2	6
Hypoplasia of teeth	2.30182e-2	4.4759	11	4437	7	43
Hypoplastic frontal sinuses	2.66707e-2	19.5179	4	370	2	4
Short middle phalanx of the 5th finger	4.51892e-2	10.1771	5	887	2	7

## Sheet: S11 DMRs
Table S11. Differentally methylated regions (DMRs) in the NCBRS cohort
chr	start	end	DNAm value	numberCpGs	p-value	CpGs	genes
chr1	147379964	147380445	-0.19366	7	0.000130119	cg18024684:cg04153464:cg17297015:cg05161602:cg11153057:cg05777400:cg06531250	GJA8
chr5	180581029	180581937	-0.198885	6	0.000161599	cg18603613:cg08732919:cg17451404:cg11360149:cg21957644:cg00197373	OR2V2
chr16	1209618	1210829	0.188411	6	0.000212492	cg10719228:cg00583426:cg10818361:cg01351992:cg14976500:cg06518618	CACNA1H
chr6	29894820	29895059	0.253736	5	4.87945e-05	cg15931205:cg13056744:cg12998850:cg09746279:cg01336390	HCG4P6
chr3	49058423	49058586	0.207676	5	0.000154778	cg03861029:cg19682856:cg14764512:cg04792715:cg00490249	DALRD3:MIR191:MIR425:NDUFAF3
chr1	152482580	152483155	-0.200749	5	0.000183635	cg24034105:cg24208317:cg25739591:cg18081216:cg24909939	LCE5A
chr19	9879615	9880283	-0.152961	5	0.000622261	cg00865537:cg18740152:cg11487977:cg01272599:cg13881655	ZNF846
chr3	197476591	197477097	0.151024	5	0.000655316	cg08268125:cg05788437:cg03046332:cg03903247:cg11228005	FYTTD1:KIAA0226
chr19	54876446	54876728	0.145974	5	0.000740312	cg06238491:cg17713010:cg10042327:cg24147838:cg21878746	LAIR1
chr6	32800519	32800563	-0.11329	5	0.00133057	cg16026549:cg12761728:cg07015256:cg24813704:cg21359558	TAP2
chr6	29910101	29910292	0.261131	4	0.000125921	cg05523662:cg15319255:cg17678719:cg23489273	HLA-A
chr7	158380596	158381023	-0.176332	4	0.000811143	cg14412317:cg22282410:cg27392792:cg12348202	PTPRN2
chr6	109416073	109416242	0.136332	4	0.00193079	cg17245069:cg14061529:cg13839145:cg17081157	C6orf182:CEP57L1:SESN1
chr19	54704426	54704606	0.13425	4	0.00201841	cg15680557:cg24374538:cg26240842:cg23195398	RPS9
chr16	1212457	1213289	0.131642	4	0.00213227	cg09662162:cg27000853:cg10233104:cg00327717	CACNA1H
chr9	129386206	129387231	-0.128832	4	0.00226711	cg01159576:cg14642696:cg24382823:cg14204784	LMX1B
chr11	68138908	68139725	0.124943	4	0.00246753	cg06341100:cg00464927:cg13738327:cg17970341	LRP5
chr21	33985373	33985832	-0.119701	4	0.00271623	cg23926280:cg22020949:cg20570505:cg04092033	C21orf59
chr10	134980513	134980986	-0.118141	4	0.00278339	cg01290009:cg09323395:cg04112126:cg11885741	KNDC1

[truncated: 2 more sheets: S12 SMARC2_12 NCBRS GO, S13 SMARCA2_12 Ctrl GO]
